# Supplementary material for: Pharmacoinformatic Approach to Explore the Antidote Potential of Phytochemicals on Bungarotoxin from Indian Krait, Bungarus caeruleus
Source: Comput Struct Biotechnol J. 2018 Oct 31;16:450–61. doi: 10.1016/j.csbj.2018.10.005 (PMC6231056; doi:10.1016/j.csbj.2018.10.005)
Supplement: Supplementary file 1 — Supplementary material 1 [file mmc1.xlsx]

## Sheet: List of Bioactive Compounds
Supplementary Table 1. List of Bioactive Phytochemicals used in this study and their Pubchem identifier and linear notations
PLANT NAME	COMPOUND	PubChem ID	CANONICAL SMILES
Andrographis echioides nees
	2',6'-Dihydroxyacetophenone 2'-O-Β-D-Glucopyranoside	69687	CC(=O)C1=C(C=CC=C1O)O
	Echioidinin	15559079	COC1=CC(=C2C(=C1)OC(=CC2=O)C3=CC=CC=C3O)O
	Pinostrobin	6950539	COC1=CC(=C2C(=O)CC(OC2=C1)C3=CC=CC=C3)O
	Andrographidine C	13963762	COC1=C(C2=C(C(=O)CC(O2)C3=CC=CC=C3)C(=C1)OC4C(C(C(C(O4)CO)O)O)O)OC
	Dihydroechioidinin	15491078	COC1=CC(=C2C(=O)CC(OC2=C1)C3=CC=CC=C3O)O
	Androechin	42607586	COC1=CC(=C(C(=C1)OC2C(C(C(C(O2)CO)O)O)O)C(=O)C=CC3=CC=CC=C3O)O
	Tectochrysin	5281954	COC1=CC(=C2C(=C1)OC(=CC2=O)C3=CC=CC=C3)O
	5,7,2'-Trimethoxyflavone	5379265	COC1=CC(=CC(=C1OC)OC)C2=CC(=O)C3=C(C=C(C=C3O2)O)O
	Echioidin	44257608	COC1=CC(=C2C(=C1)OC(=CC2=O)C3=CC=CC=C3OC4C(C(C(C(O4)CO)O)O)O)O
	Skullcapflavone I	5320399	COC1=C(C2=C(C(=C1)O)C(=O)C=C(O2)C3=CC=CC=C3O)OC
	5,7-Dimethoxyflavone	88881	COC1=CC(=C2C(=C1)OC(=CC2=O)C3=CC=CC=C3)OC
	4-Hydroxybenzaldehyde	126	C1=CC(=CC=C1C=O)O
	4-Hydroxy-Trans-Cinnamic Acid Methyl Ester	5319562	COC(=O)C=CC1=CC=C(C=C1)O
	O-Coumaric Acid	637540	C1=CC=C(C(=C1)C=CC(=O)O)O
	2,6-Dihydroxybenzoic Acid	9338	C1=CC(=C(C(=C1)O)C(=O)O)O
	(E)-Phytyl-Epoxide	468705	CC(C)CCCC(C)CCCC(C)CCCC1(C(O1)CO)C
	Phytol	9018	CC(C)CCCC(C)CCCC(C)CCCC(=CCO)C
	(+)-Dehydrovomifoliol	688492	CC1=CC(=O)CC(C1(C=CC(=O)C)O)(C)C
	Β-Sitosterol	222284	CCC(CCC(C)C1CCC2C1(CCC3C2CC=C4C3(CCC(C4)O)C)C)C(C)C
	Β-Sitosteryl-3-O-Β-Glucopyranoside	70699351	CCC(CCC(C)C1CCC2C1(CCC3C2CC=C4C3(CCC(C4)OC5C(C(C(C(O5)CO)O)O)O)C)C)C(C)C
	Squalene	638072	CC(=CCCC(=CCCC(=CCCC=C(C)CCC=C(C)CCC=C(C)C)C)C)C
	1H-Indole-3-Carbaldehyde	10256	C1=CC=C2C(=C1)C(=CN2)C=O
	Loliolide	100332	CC1(CC(CC2(C1=CC(=O)O2)C)O)C
Achyranthus aspera L
	27-Cyclohexylheptacosan-7-Ol	146631	CC1(CC(C2=CC3=C(C=C2O1)OCO3)C4=CC(=C(C(=C4)OC)OC)OC)O
	Β-Sitosterol	222284	CCC(CCC(C)C1CCC2C1(CCC3C2CC=C4C3(CCC(C4)O)C)C)C(C)C
	Spinasterol A	5281331	CCC(C=CC(C)C1CCC2C1(CCC3C2=CCC4C3(CCC(C4)O)C)C)C(C)C
	3-Acetoxy-6 Benzoyloxyapangamide	5832	CC(=O)OC1(CCC2C1(CCC3C2CCC4=CC(=O)CCC34)C)C#C
	Strigmasta-5	77915324	CCC1=CC=C(C=C1)CC2=CC(=CN2)C3C(C(C(C(O3)CO)O)O)O
	Trans-13-Docasenoic Acid	5374945	C1=CC(=C(C=C1F)F)C=CC(=O)O
	Aliphatic Acid	164853	CC(CCC(=O)O)C1CCC2C1(CCC3C2CCC4C3(CCC(C4)O)C)C
	Aliphatic Dihydroxyketone	19772348	CCCCCCCCCCOS(=O)(=O)N
	Tritriacontanol	156150	CCCCCCCCCCCCCCCCCCCCCCCCCCCCCCCCCO
	Tetracontanol-2	71339925	CCCCCCCCCCCCC(C)CCCC(C)CCCCCCCCCCCCCCCCCCCCCCCO
	Hexatriacontane	12412	C1(C(C(C(C(C1O)O)OP(=O)(O)OC2C(C(C(C(C2O)O)O)O)O)O)O)O
	10-Octacosanone	130425	CC(C(CCCCCCCC(=O)CCCCCCCCCCCCCCC(C(C)N)OC1C(C(C(C(O1)CO)O)O)O)O)N
	Betain	108932	CCOC(=O)C[N+](C)(C)C.[Br-]
	Oleanolic Acid	10494	CC1(CCC2(CCC3(C(=CCC4C3(CCC5C4(CCC(C5(C)C)O)C)C)C2C1)C)C(=O)O)C
	-Β-D-Glucopyranosyl	53239789	CC1C(C(C(C(O1)OC2C(C(OC(C2OC3C(C(C(C(O3)CO)OC4C(C(C(C(O4)COC5C(C(C(C(O5)CO)O)O)OC6
	Ecdysterone	271605	CC12CCC3C(=CC(=O)C4C3(CC(C(C4)O)O)C)C1(CCC2C(C)(C(CCC(C)(C)O)O)O)O
	20-Hydroxyecdysone	5459840	CC12CCC3C(=CC(=O)C4C3(CC(C(C4)O)O)C)C1(CCC2C(C)(C(CCC(C)(C)O)O)O)O
Aristolochia indica L
	A-Pinene	6654	CC1=CCC2CC1C2(C)C
	Camphene	6616	CC1(C2CCC(C2)C1=C)C
	B-Pinene	14896	CC1(C2CCC(=C)C1C2)C
	P-Cymene	7463	CC1=CC=C(C=C1)C(C)C
	Limonene	22311	CC1=CCC(CC1)C(=C)C
	Trans-Pinocarveol	102667	CC1(C2CC1C(=C)C(C2)O)C
	Pinocarvone	12171	CC1(C2CC1C(=C)C(=O)C2)C
	Terpinen-4-Ol	2724161	CC1=CCC(CC1)(C(C)C)O
	Myrtenol	10582	CC1(C2CC=C(C1C2)CO)C
	Myrtenal	10582	CC1(C2CC=C(C1C2)CO)C
	Carvone	7439	CC1=CCC(CC1=O)C(=C)C
	A-Terpinyl Acetate	111037	CC1=CCC(CC1)C(C)(C)OC(=O)C
	Aromadendrene	528759	CC1CCC2C1C3C(C3(C)C)CCC24CO4
	(E)-B-Ionone	5371122	CC1=CCCC(C1(C)C=CC(=O)C)(C)C
	A-Cadinol	10398656	CC1=CC2C(CCC(C2CC1)(C)O)C(C)C
Boerhavia diffusa L
	Alkaline Phosphatase	53477805	CC(CCC(C(C)(C)O)O)C1CCC2C1(CCCC2=CC=C3CC(CCC3=C)O)C
	N-Acetyl-P-Aminophenol	1983	CC(=O)NC1=CC=C(C=C1)O
	2,2-Diphenyl-1-Picryl Hydrazyl	74358	C1=CC=C(C=C1)N(C2=CC=CC=C2)NC3=C(C=C(C=C3[N+](=O)[O-])[N+](=O)[O-])[N+](=O)[O-]
	Tannic Acid	16129778	C1=C(C=C(C(=C1O)O)O)C(=O)OC2=CC(=CC(=C2O)O)C(=O)OCC3C(C(C(C(O3)OC(=O)C4=CC(=C(C(=C4)OC(=O)C5=CC(=C(C(=C5)O)O)O)O)O)OC(=O)C6=CC(=C(C(=C6)OC(=O)C7=CC(=C(C(=C7)O)O)O)O)O)OC(=O)C8=CC(=C(C(=C8)OC(=O)C9=CC(=C(C(=C9)O)O)O)O)O)OC(=O)C1=CC(=C(C(=C1)OC(=O)C1=CC(=C(C(=C1)O)O)O)O)O
	Thiobarbituric Acid	2723628	C1C(=O)NC(=S)NC1=O
Leucus aspera
	Glycerin	753	C(C(CO)O)O
	Thymine	1135	CC1=CNC(=O)NC1=O
	Azulene	9231	C1=CC=C2C=CC=C2C=C1
	Benzene Acetaldehyde	168799	CC=O.C1=CC(=CC(=C1)O)O
	Caryophyllene	5322111	CC1=CCCC(=C)C2CC(C2CC1)(C)C
	Dodecanolic Acid	70297	C1=CC(=CC(=C1)Cl)C(=O)OO
	Nerolidol-2	5284507	CC(=CCCC(=CCCC(C)(C=C)O)C)C
	Phytol	9018	CC(C)CCCC(C)CCCC(C)CCCC(=CCO)C
	Squalene	638072	CC(=CCCC(=CCCC(=CCCC=C(C)CCC=C(C)CCC=C(C)C)C)C)C
	Tetradecanoic Acid	11005	CCCCCCCCCCCCCC(=O)O
	Delthyl Phthalate	8343	CCCCC(CC)COC(=O)C1=CC=CC=C1C(=O)OCC(CC)CCCC
	Carophyllene Oxide	13857	CC1=CC=[N+](C=C1)[O-]
	4-Hydroxy-2-Methoxycinnamaldehyde	5374604	COC1=C(C=CC(=C1)O)C=CC=O
Cissus repens lamk
	Cis-3-O-Methyl-Resveratrol-2-C-Β-Glucoside	364707	COC1=CC=C(C=C1)C=CC2=CC(=CC(=C2)OC)OC
	Trans-Resveratrol-2-C-Β-Glucoside	445154	C1=CC(=CC=C1C=CC2=CC(=CC(=C2)O)O)O
Moringa oleifera lam
	Thiobarbituric Acid	2723628	C1C(=O)NC(=S)NC1=O
	Tannins	71586779	CN(C)CCC(C1=CC=C(C=C1)Cl)C2=CC=CC=N2.C1=C(C=C(C(=C1O)O)O)C(=O)OC2=CC(=CC(=C2O)O)C(=O)OCC3C(C(C(C(O3)OC(=O)C4=CC(=C(C(=C4)OC(=O)C5=CC(=C(C(=C5)O)O)O)O)O)OC(=O)C6=CC(=C(C(=C6)OC(=O)C7=CC(=C(C(=C7)O)O)O)O)O)OC(=O)C8=CC(=C(C(=C8)OC(=O)C9=CC(=C(C(=C9)O)O)O)O)O)OC(=O)C1=CC(=C(C(=C1)OC(=O)C1=CC(=C(C(=C1)O)O)O)O)O
	Saponins	11007422	CC1CCC2(C(C3C(O2)CC4C3(CCC5C4CC=C6C5(C(CC(C6)O)OC7C(C(C(C(O7)C)O)OC8C(C(C(CO8)O)O)O)OC9C(C(C(C(O9)CO)O)O)O)C)C)C)OC1
	Cyanogenic Glucosides	34751	C1=CC=C(C=C1)C(C#N)OC2C(C(C(C(O2)COC3C(C(C(C(O3)CO)O)O)O)O)O)O
	Trypsin	72699210	CC1=CC=C(C=C1)S(=O)(=O)NCC(=O)N2CCCC2C(=O)NC(CCCCN)C(=O)NC3=CC=C(C=C3)[N+](=O)[O-].CC(=O)O
	Niazinin A	10088810	CC1C(C(C(C(O1)OC2=CC=C(C=C2)CNC(=S)OC)O)O)O
	Α-Linolenic Acid	5280934	CCC=CCC=CCC=CCCCCCCCC(=O)O
	Heneicosanoic	16898	CCCCCCCCCCCCCCCCCCCCC(=O)O
	Capric Acid	16217385	CCCCCCCCCC(=O)O
	Oleic Acid	445639	CCCCCCCCC=CCCCCCCCC(=O)O
	Β-Sitosterol	222284	CCC(CCC(C)C1CCC2C1(CCC3C2CC=C4C3(CCC(C4)O)C)C)C(C)C
	Campesterol	312822	CC(C)C(C)CCC(C)C1CCC2C1(CCC3C2CC=C4C3(CCC(C4)O)C)C
	Palmitic Acid	985	CCCCCCCCCCCCCCCC(=O)O
	Stearic Acid	20088	CCCCCCCCCCCCCCCCCC(=O)NN
	Behenic Acid	8215	CCCCCCCCCCCCCCCCCCCCCC(=O)O
	Arachidic Acid	44256492	CCCCCCCCCCCCCCCCCCCC(=O)O
Ficus benghalensis.L
	Glucoside	64689	C(C1C(C(C(C(O1)O)O)O)O)O
	20-Tetratriaconthene-2-One	2729681	CN1C2=CC=CC=C2C(=NC(C1=O)N)C3=CC=CC=C3
	Pentatriacontan-5-One	54409273	CCCCCCCCCCCCCCCCCCCCCCCCCCCCCCC(=O)CCCC
	Beta Sitostirol-Alpha-D-Glucose	79025	C(C1C(C(C(C(O1)O)O)O)O)O
	Meso-Inositol	892	C1(C(C(C(C(C1O)O)O)O)O)O
	Methanol	887	CO
	Petroleum Ether	5794	CCCCOCCOCCOCC1=CC2=C(C=C1CCC)OCO2
	Diethyl Formamide	12051	CCN(CC)C=O
	Albendazole	83969	CCCS(=O)C1=CC2=C(C=C1)N=C(N2)NC(=O)OC
	Chloroform	6212	C(Cl)(Cl)Cl
	Acetone	180	CC(=O)C
	Benzene	241	C1=CC=CC=C1
Drymaria cordata wild
	Triterpenes	25244109	CC(=CCCC(=CCCC(=CCCC=C(C)CCC=C(C)CCC=C(C)C)C)C)C
	Diterpenes	23665888	CC1(CC(=O)C2=CC=CC=C2C1=O)S(=O)(=O)[O-].[Na+]
	Steroids	6013	CC12CCC3C(C1CCC2O)CCC4=CC(=O)CCC34C
	Tannins	6041	CNCC(C1=CC(=CC=C1)O)O
	Drymaritin	3012902	COC1=CN2C3=CC=CC=C3C4=C2C(=NC=C4)C1=O
	Torosaflavone A	44257658	CC1C(C(CC(O1)C2=C(C=C3C(=C2O)C(=O)C=C(O3)C4=CC=C(C=C4)O)O)O)O
	Isovitexin	162350	C1=CC(=CC=C1C2=CC(=O)C3=C(C(=C(C=C3O2)O)C4C(C(C(C(O4)CO)O)O)O)O)O
	P-Hydroxybenzoic Acid	135	C1=CC(=CC=C1C(=O)O)O
	P-Hydroxybenzaldehyde	126	C1=CC(=CC=C1C=O)O
	Cis-P-Coumarate	54729371	C1=CC(=CC=C1C=CC(=O)O)[O-]
	Methyl 5-Hydroxy-4-Oxopentanoate	10805064	CC1=CC=CC=C1C(CCC(=O)OC)C(=O)C2=CC(=CC=C2)O
	Formalin	712	C=O
Andrographis stenophylla
	Dichloromethane	6344	C(Cl)Cl
	Carbinol	3712	C1=CC=C2C(=C1)C(=CN2)CO
Tamarindus india.L
	Heptadecanoate	4113470	CCCCCCCCCCCCCCCCC(=O)[O-]
	Hexadecanoic Acid	985	CCCCCCCCCCCCCCCC(=O)O
	N-Nonadecanoate	12591	CCCCCCCCCCCCCCCCCCC(=O)O
	Methyl-N-Pentacosanoic	574902	CCC(C)CCCCCCCCCCCCCCCCCCCCC(=O)N1CCCC1
	Nonanoic Acid	8158	CCCCCCCCC(=O)O
	Nonacosatrienoic Acid	71405259	CCCCCCCC=CCCCCCCCCCCC=CCCC=CCCCC(=O)O
	9-Decenoate	5460709	C=CCCCCCCCC(=O)[O-]
	N-Hexacoseoic Acid	444795	CC1=C(C(CCC1)(C)C)C=CC(=CC=CC(=CC(=O)O)C)C
	N-Eicosenoate	86660111	COC(=O)CC(=C(CCCCCCCCCCCCCCCCOS(=O)(=O)O)C(=O)OC)C(=O)OC
	1-Octanoate	119389	CCCCCCCC(=O)[O-]
Acorus calamus
	Furanoeudesma-1,3-Diene	13874240	CC1=CC=CC2(C1CC3=C(C2)OC=C3C)C
	Lindestrene	12311270	CC1=COC2=C1CC3C(=C)CC=CC3(C2)C
	Curzerene	12305301	CC1=COC2=C1CC(C(C2)(C)C=C)C(=C)C
	Germacrone	6370431	CC1=CCC(=C(C)C)C(=O)CC(=CCC1)C
	Acorenone	12480741	CC1CCC(C12CC=C(C(=O)C2)C)C(C)C
	Iso-Acorone	5316254	CC1CCC2(CC1=O)C(CC(=O)C2C(C)C)C
	Sesquilavandulol	5352147	CC(=CCCC(=CCC(CO)C(=C)C)C)C
	Dehydroxy Isocalamendio	535379	CC1CC=C(C2(C1CCC(=C)C2)O)C(C)C
	Β-Asarone	5281758	CC=CC1=CC(=C(C=C1OC)OC)OC
	Prezizaene	527234	CC1CCC2C13CCC(C3)C(=C)C2(C)C
	2,2′Azinobis	2	CC(=O)OC(CC(=O)O)C[N+](C)(C)C
	Z-Sesquilavandulol	5352147	CC(=CCCC(=CCC(CO)C(=C)C)C)C
	Dehydroxy Isocalamendiol	535379	CC1CC=C(C2(C1CCC(=C)C2)O)C(C)C
	9,12-Octadecadienoic Acid	3931	CCCCCC=CCC=CCCCCCCCC(=O)O
	Α-Amophene	7408	CC(C1=CC=CC=C1)N
	Α-Muurolene	12306047	CC1=CC2C(CC1)C(=CCC2C(C)C)C
	Τ-Cadinol	12302222	CC1=CC2C(CCC(C2CC1)(C)O)C(C)C
	Terpinolene	11463	CC1=CCC(=C(C)C)CC1
	Prezizaene	527234	CC1CCC2C13CCC(C3)C(=C)C2(C)C
	Torilenol	91747180	CC(C)C1C2C1C3C(=C)CCC(C3(C2)C)O
Andrographis paniculata
	5-Hydroxy-7,8-Dimethoxyflavone	44258362	COC1=CC=C(C=C1)C2=CC(=O)C3=C(O2)C(=C(C(=C3O)C4C(C(C(CO4)O)O)O)OC)C5C(C(C(CO5)O)O)O
	Ergosterol Peroxide	6433319	CC(C)C(C)C=CC(C)C1CCC2C1(CCC3C24C=CC5(C3(CCC(C5)O)C)OO4)C
	Andrographiside	44593583	CC12CCC(C(C1CCC(=C)C2CC=C3C(COC3=O)O)(C)COC4C(C(C(C(O4)CO)O)O)O)O
	14-Deoxyandrographiside	70959547	C1C=C (OC(C1N)OC2C(CC(C(C2OC3C(C(C(O3)CO)OC4C(C(C(C(O4)CN)O)O)N)O)O)NC(=O)C5(CC5N)O)N)CNCCO
Calotropis gigantean
	Β-Calotropeols	5757	CC12CCC3C(C1CCC2O)CCC4=C3C=CC(=C4)O
	Β-Amyrin	73145	CC1(CCC2(CCC3(C(=CCC4C3(CCC5C4(CCC(C5(C)C)O)C)C)C2C1)C)C)C
	Giganteol	10221179	COC1=CC(=CC(=C1)O)CCC2=CC(=C(C=C2)O)OC
Emblica officinalis
	Alkaline Phosphatase	53477805	CC(CCC(C(C)(C)O)O)C1CCC2C1(CCCC2=CC=C3CC(CCC3=C)O)C
	1-O-Galloyl-Beta-D-Glucose	124021	C1=C(C=C(C(=C1O)O)O)C(=O)OC2C(C(C(C(O2)CO)O)O)O
	3,6-Di-O-Galloyl-Dglucose	16211077	C1=C(C=C(C(=C1O)O)O)C(=O)OCC2C(C(C(O2)O)(COC(=O)C3=CC(=C(C(=C3)O)O)O)O)O
	Chebulinic Acid	452240	C1=C(C=C(C(=C1O)O)O)C(=O)OCC2C3C(C(C(O2)OC(=O)C4=CC(=C(C(=C4)O)O)O)OC(=O)C5=CC(=C(C6=C5C(C(C(=O)O3)CC(=O)O)C(C(=O)O6)O)O)O)OC(=O)C7=CC(=C(C(=C7)O)O)O
	Quercetin	5280343	C1=CC(=C(C=C1C2=C(C(=O)C3=C(C=C(C=C3O2)O)O)O)O)O
	Chebulagic Acid	442674	C1C2C3C(C(C(O2)OC(=O)C4=CC(=C(C(=C4)O)O)O)OC(=O)C5=CC(=C(C6=C5C(C(C(=O)O3)CC(=O)O)C(C(=O)O6)O)O)O)OC(=O)C7=CC(=C(C(=C7C8=C(C(=C(C=C8C(=O)O1)O)O)O)O)O)O
	Corilagin	10944851	C1C2C(C(C(C(O2)OC(=O)C3=CC(=C(C(=C3)O)O)O)O)OC(=O)C4=CC(=C(C(=C4C5=C(C(=C(C=C5C(=O)O1)O)O)O)O)O)O)O
	3 Ethylgallic Acid	78016	COC1=C(C=C(C=C1O)C(=O)O)O
	Gallic Acid	370	C1=C(C=C(C(=C1O)O)O)C(=O)O
	Methyl Gallate	54707974	COC1=CC(=CC(=C1[O-])O)C(=O)O
	Luteolin-4'-Oneohesperiodoside	5280445	C1=CC(=C(C=C1C2=CC(=O)C3=C(C=C(C=C3O2)O)O)O)O
Euphorbia neriifolia
	Sitosterol	222284	CCC(CCC(C)C1CCC2C1(CCC3C2CC=C4C3(CCC(C4)O)C)C)C(C)C
	Stigmasterol	122544	CCC(C=CC(C)C1CCC2C1(CCC3C2CC=C4C3(CCC(C4)O)C)C)C(C)C
	Campesterol	1731830	CC(C)C(C)CCC(C)C1CCC2C1(CCC3C2CC=C4C3(CCC(C4)O)C)C
	Palmitic Acid	985	CCCCCCCCCCCCCCCC(=O)O
	Linoleic Acid	5280450	CCCCCC=CCC=CCCCCCCCC(=O)O
	Anthocyanin	145858	C1=CC=C(C=C1)C2=[O+]C3=CC=CC=C3C=C2
	Glutathione Peroxidise	6326983	C(C(C(=O)O)N)[Se]
	Potassium Iodide	4875	[K+].[I-]
	Sodium Acetate	517045	CC(=O)[O-].[Na+]
	Euphol	441678	CC(CCC=C(C)C)C1CCC2(C1(CCC3=C2CCC4C3(CCC(C4(C)C)O)C)C)C
	Nerifolial	4749	CC1C(C(C(C(O1)OC2CCC3(C(C2)CCC4C3CCC5(C4(CCC5C6=CC(=O)OC6)O)C)C=O)O)OC)O
	Taraxerol	92097	CC1(CCC2(CC=C3C4(CCC5C(C(CCC5(C4CCC3(C2C1)C)C)O)(C)C)C)C)C
	Beta-Amyrion	225689	CC1(CCC2(CCC3(C(=CCC4C3(CCC5C4(CCC(C5(C)C)O)C)C)C2C1)C)C)C
	Neriifolione	10070	CC1C(C(C(C(O1)OC2CCC3(C(C2)CCC4C3CCC5(C4(CCC5C6=CC(=O)OC6)O)C)C)O)OC)O
	Cycloartenol	92110	CC(CCC=C(C)C)C1CCC2(C1(CCC34C2CCC5C3(C4)CCC(C5(C)C)O)C)C
Gymnema sylvestre
	D-Quercitol	441437	C1C(C(C(C(C1O)O)O)O)O
	Tartaric Acid	875	C(C(C(=O)O)O)(C(=O)O)O
	Formic Acid	284	C(=O)O
	Butyric Acid	264	CCCC(=O)O
	Lupeol	259846	CC(=C)C1CCC2(C1C3CCC4C5(CCC(C(C5CCC4(C3(CC2)C)C)(C)C)O)C)C
	Stigmasterol	5280794	CCC(C=CC(C)C1CCC2C1(CCC3C2CC=C4C3(CCC(C4)O)C)C)C(C)C
	Gymnemic Acid	11953919	CC=C(C)C(=O)OC1C(C2(C(CC1(C)C)C3=CCC4C5(CCC(C(C5CCC4(C3(CC2O)C)C)(C)CO)OC6C(C(C(C(O6)C(=O)O)O)O)O)C)COC(=O)C)O
	Gymnemasaponin	6918768	CC1(CCC2(C(C1)C3=CCC4C5(CCC(C(C5CCC4(C3(CC2O)C)C)(C)COC6C(C(C(C(O6)COC7C(C(C(C(O7)CO)O)O)O)O)O)O)O)C)COC8C(C(C(C(O8)COC9C(C(C(C(O9)CO)O)O)O)O)O)O)C
	Nonacosane	12409	CCCCCCCCCCCCCCCCCCCCCCCCCCCCC
	Hentriacontane	12410	CCCCCCCCCCCCCCCCCCCCCCCCCCCCCCC
	Tritriacontane	12411	CCCCCCCCCCCCCCCCCCCCCCCCCCCCCCCCC
	Tetraacetate	91618102	CC(=O)OC1C(OC2=C(C1=O)C=CC(=C2)OC(=O)C)C3=CC(=C(C=C3)OC(=O)C)OC(=O)C
	Viburnitol	11321141	C1C(C(C(C(C1O)O)O)O)O
	D-Quercitol	441437	C1C(C(C(C(C1O)O)O)O)O
	Formic Acid	284	C(=O)O
Kalanchoe pinnata
	Arachidic Acid	10467	CCCCCCCCCCCCCCCCCCCC(=O)O
	Behenic Acid	8215	CCCCCCCCCCCCCCCCCCCCCC(=O)O
	Palmitic Acid	985	CCCCCCCCCCCCCCCC(=O)O
	Stearic Acid	5281	CCCCCCCCCCCCCCCCCC(=O)O
	Α-L-Rhamnopyranoside	49792043	CC1C(CC(C(O1)OC2C(C(OC(C2O)OC3C(OC(C(C3O)O)O)C)CO)O)O)O
	Glutinol	5780	C(C(C(C(C(CO)O)O)O)O)O
	Glucuronic Acid	94715	C1(C(C(OC(C1O)O)C(=O)O)O)O
	Oleanane	9548717	CC1(CCC2(CCC3(C(C2C1)CCC4C3(CCC5C4(CCCC5(C)C)C)C)C)C)C
	Triterpenoid Saponins	441907	CC12CCC(C(C1CCC3(C2CC4C5(C3(CC(C6(C5CC(C(C6)OC(=O)C7=CC=CC=C7NC)(C)C=O)C)O)C)O4)C)(C)CO)OC8C(C(C(CO8)OC9C(C(C(C(O9)CO)O)O)O)O)OC1C(C(C(C(O1)CO)O)O)O
	Deacylgymnemic Acid	129465	CC1(CC2C3=CCC4C5(CCC(C(C5CCC4(C3(CC(C2(C(C1O)O)CO)O)C)C)(C)CO)OC6C(C(C(C(O6)C(=O)O)O)O)O)C)C
	3-O-Glucuronide	5281877	CC1=C(C(CCC1)(C)C)C=CC(=CC=CC(=CC(=O)OC2C(C(C(C(O2)C(=O)O)O)O)O)C)C
	Gymnemagenin	10051937	CC1(CC2C3=CCC4C5(CCC(C(C5CCC4(C3(CC(C2(C(C1O)O)CO)O)C)C)(C)CO)O)C)C
	Hentriacontane	12410	CCCCCCCCCCCCCCCCCCCCCCCCCCCCCCC
	Pentatriacontane	12413	CCCCCCCCCCCCCCCCCCCCCCCCCCCCCCCCCCC
	Tartaric Acid	444305	C(C(C(=O)O)O)(C(=O)O)O
	Formic Acid	2723810	C(=O)[O-].[Na+]
	Butyric Acid	5222465	CCCC(=O)[O-].[Na+]
Mimosa pudica
	Ascorbic Acid	54670067	C(C(C1C(=C(C(=O)O1)O)O)O)O
	Beta-Carotene	5280489	CC1=C(C(CCC1)(C)C)C=CC(=CC=CC(=CC=CC=C(C)C=CC=C(C)C=CC2=C(CCCC2(C)C)C)C)C
	Crocetin	5281232	CC(=CC=CC=C(C)C=CC=C(C)C(=O)O)C=CC=C(C)C(=O)O
	Mimosine	3862	C1=CN(C=C(C1=O)O)CC(C(=O)O)N
	Norepinephrine	439260	C1=CC(=C(C=C1C(CN)O)O)O
	Thymine	1135	CC1=CNC(=O)NC1=O
Rauvolfia serpentine
	Ajmaline	2073	CCC1C2CC3C4C5(CC(C2C5O)N3C1O)C6=CC=CC=C6N4C
	Aricine	251575	CC1C2CN3CCC4=C(C3CC2C(=CO1)C(=O)OC)NC5=C4C=C(C=C5)OC
	Corynanthine	92766	COC(=O)C1C(CCC2C1CC3C4=C(CCN3C2)C5=CC=CC=C5N4)O
	Rescinnamine	5280954	COC1C(CC2CN3CCC4=C(C3CC2C1C(=O)OC)NC5=C4C=CC(=C5)OC)OC(=O)C=CC6=CC(=C(C(=C6)OC)OC)OC
	Reserpine	5770	COC1C(CC2CN3CCC4=C(C3CC2C1C(=O)OC)NC5=C4C=CC(=C5)OC)OC(=O)C6=CC(=C(C(=C6)OC)OC)OC
	Reserpiline	67228	CC1C2CN3CCC4=C(C3CC2C(=CO1)C(=O)OC)NC5=CC(=C(C=C45)OC)OC
	Isoreserpine	5701996	COC1C(CC2CN3CCC4=C(C3CC2C1C(=O)OC)NC5=C4C=CC(=C5)OC)OC(=O)C6=CC(=C(C(=C6)OC)OC)OC
	Isoreserpiline	234845	CC1C2CN3CCC4=C(C3CC2C(=CO1)C(=O)OC)NC5=CC(=C(C=C45)OC)OC.C(C(=O)O)C(CC(=O)O)(C(=O)O)O
	Serpentinine	24188124	CC=C1CN2CCC3=C(C2CC1C(CC4=C[N+]5=C(CC6C(C5)C(OC=C6C(=O)OC)C)C7=C4C8=CC=CC=C8N7)C(=O)OC)NC9=CC=CC=C39
	Yohimbine	8969	COC(=O)C1C(CCC2C1CC3C4=C(CCN3C2)C5=CC=CC=C5N4)O
	7-Epiloganin	443343	CC1C(CC2C1C(OC=C2C(=O)OC)OC3C(C(C(C(O3)COC(=O)C)OC(=O)C)OC(=O)C)OC(=O)C)O
	Isorauhimbinic Acid	12304067	C1CC(C(C2C1CN3CCC4=C(C3C2)NC5=CC=CC=C45)C(=O)O)O
	Yohimbinic Acid	72131	C1CC(C(C2C1CN3CCC4=C(C3C2)NC5=CC=CC=C45)C(=O)O)O
	3-Hydroxysarpagine	44283135	CCC(CC)(CC=CC(C)C1CCC2C1(CCCC2=CC=C3CC(CC(C3=C)O)O)C)O
Tinospora cordifolia
	Tinosporaside	167631	CC12CCC3C(=O)OC(CC3(C1C4C5C(C2(C(=O)O4)O)O5)C)C6=COC=C6
	Magnoflorine	73337	C[N+]1(CCC2=CC(=C(C3=C2C1CC4=C3C(=C(C=C4)OC)O)O)OC)C
	Tembetarine	167718	C[N+]1(CCC2=CC(=C(C=C2C1CC3=CC(=C(C=C3)OC)O)O)OC)C
	Berberine	2353	COC1=C(C2=C[N+]3=C(C=C2C=C1)C4=CC5=C(C=C4CC3)OCO5)OC
	Choline	305	C[N+](C)(C)CCO
	Palmatine	19009	COC1=C(C2=C[N+]3=C(C=C2C=C1)C4=CC(=C(C=C4CC3)OC)OC)OC
	Jatrorrhizine	72323	COC1=C(C2=C[N+]3=C(C=C2C=C1)C4=CC(=C(C=C4CC3)O)OC)OC
	ß-Sitosterol	222284	CCC(CCC(C)C1CCC2C1(CCC3C2CC=C4C3(CCC(C4)O)C)C)C(C)C
	Giloin	317629	CC12CC=C3C(=O)OC(CC3(C1CC(=O)CC2OC4C(C(C(C(O4)CO)O)O)O)C)C5=COC=C5
	Giloinin	441888	CC1CCC2(C(C3C(O2)CC4C3(CCC5C4CCC6C5(CC(C(C6)OC7C(C(C(C(O7)CO)OC8C(C(C(C(O8)CO)O)OC9C(C(C(CO9)O)O)O)OC2C(C(C(C(O2)CO)O)O)O)O)O)O)C)C)C)OC1
	19	86472	CC1=C2C(=C(C(=C1C)OC(=O)C)C)CCC(O2)(C)CCCC(C)CCCC(C)CCCC(C)C
	Heptacosanol	529831	CCCCCCCCCCCCCCCCCCCCCCCCCCCO[Si](C)(C)C
	Cordifolone	44575749	COC(=O)C1=COC(C(C1CC2=C3C(=CC(=N2)C(=O)O)C4=C(N3)C=CC(=C4)O)C=C)OC5C(C(C(C(O5)CO)O)O)O
Vitex negundo
	Thiobarbituric Acid	2723628	C1C(=O)CN (=S)NC1=O
	Germacren-4-Ol	6429375	CC1=CCCC(C=CC(CC1)C(C)C)(C)O
	(E)-Nerolidol	5281525	CC(=CCCC(=CCCC(C)(C=C)O)C)C
	Β-Caryophyllene	5281515	CC1=CCCC(=C)C2CC(C2CC1)(C)C
	Α-Selinene	10856614	CC1=CCCC2(C1CC(CC2)C(=C)C)C
	Ethyl-9-Hexadecenoate	11778544	CCCCCCCCCCCCCC=CC(=O)OCC
	Caryophyllene Epoxide	14350	CC1(CC2C1CCC3(C(O3)CCC2=C)C)C
	Palmitic Acid	985	CCCCCCCCCCCCCCCC(=O)O
	Α-Cedrene	17750987	CC1CCC2C13CC=C(C(C3)C2(C)C)C
	Α-Humulene	5281520	CC1=CCC(C=CCC(=CCC1)C)(C)C
	Cis-Ocimene	5320250	CC(=CCC=C(C)C=C)C
	Citronellal	7794	CC(CCC=C(C)C)CC=O
	Β-Curcumene	14014430	CC1=CCC(=CC1)C(C)CCC=C(C)C
	Epi-Α-Cadinol	12302222	CC1=CC2C(CCC(C2CC1)(C)O)C(C)C
	Α-Muurolol	91753440	CC1=CC2C(CCC(C2CC1)(C)O)C(C)C
	Trans-Α-Bergamotene	6428986	CC1=CCC2CC1C2(C)CCC=C(C)C
	Cinnamic Aldehyde	637511	C1=CC=C(C=C1)C=CC=O
	Eugenol	3314	COC1=C(C=CC(=C1)CC=C)O
	Viridiflorol	11996452	CC1CCC2C1C3C(C3(C)C)CCC2(C)O
	Terpinen-4-Ol	2724161	CC1=CCC(CC1)(C(C)C)O
Winthania somnifera
	Quercetin	5280343	C1=CC(=C(C=C1C2=C(C(=O)C3=C(C=C(C=C3O2)O)O)O)O)O
	Rutin	5280805	CC1C(C(C(C(O1)OCC2C(C(C(C(O2)OC3=C(OC4=CC(=CC(=C4C3=O)O)O)C5=CC(=C(C=C5)O)O)O)O)O)O)O)O
	Luteolin	5280445	C1=CC(=C(C=C1C2=CC(=O)C3=C(C=C(C=C3O2)O)O)O)O
	0-Methylcholanthrene	105086	CC1=C2CCC3=C2C(=CC4=C3C5C(O5)C6=CC=CC=C64)C=C1
	22-Hydroxy Ergostane-26-Oic Acid 26
	22-Lactone	72320	CC(=O)OC1CC(=O)OC(C2C1(C3CCC4(C(OC(=O)C5C4(C3(C(=O)C2)C)O5)C6=COC=C6)C)C)(C)C
	Indole-3-Acetic Acid	3308	CCC1=CC=CC2=C1NC3=C2CCOC3(CC)CC(=O)O
	Indole-3-Butyric Acid	730037	C1=CC=C2C(=C1)C(=CN2)C(=O)CCC(=O)O
Aristolochia odoratissima
	Β-Pinene	14896	CC1(C2CCC(=C)C1C2)C
	Camphor 32	10496	C1CC2(C13C=CC(=O)O3)C=CC(=O)O2
	Aristololide	128576	COC1=CC(=CC2=C3C(=C(C=C12)[N+](=O)[O-])C(=CC4=C3OCO4)C(=O)O)OC5C(C(C(C(O5)CO)O)O)O
	Bourbonol	12301996	CC(C)C1CCC2(C1C3C2CCC3(C)O)C
	#NAME?	62566	CC(C)C1CCC2(C1C3C2CCC3=C)C
	3-Oxoishwarane	71967638	CC1=C(C(=NN1)C)CNC(=O)NC2C3CCOC3C24CCC4
	Ishwarone	91753209	CC1CCC(=O)C23C1(CC4C(C2)C4(C3)C)C
	(12S)-7,12-Secoishwaran-12-Ol	16220013	CC1CCC2(C(C3C(O2)CC4C3(CCC5C4CCC6C5(CCC(C6)O)C)C)C)NC1.Cl
	Ishwarol	42608203	CC1CCC(C23C1(CC4C(C2)C4(C3)C)C)O
	Ishwarane	14619932	CC1CCCC23C1(CC4C(C2)C4(C3)C)C
	(−)--Copaene	19725	CC1=CCC2C3C1C2(CCC3C(C)C)C
	#NAME?	6429302	CC1=CCC2CC1C2(C)CCC=C(C)C
	#NAME?	94164	CC(=CCCC1(C2CC3C1(C3C2)C)C)C
	#NAME?	6431015	CC1CCC2C13CC=C(C(C3)C2(C)C)C
	#NAME?	29073	CC1=CCC2(CC1)C(=C)CCCC2(C)C
	Isolongifolene	102562	CC1(CCC=C2C13CCC(C3)C2(C)C)C
	Longifolene	289151	CC1(CCCC2(C3C1C(C2=C)CC3)C)C
	#NAME?	15095	CC1=CC2C(=C(CCCC2(C)C)C)CC1
	Cyperene	99856	CC1CCC2CC3=C(CCC13C2(C)C)C
	#NAME?	86609	CC1CCC(C2C13C2C(=CC3)C)C(C)C
	#NAME?	93081	CC1CCC(C2C13C2C(=C)CC3)C(C)C
	Globulol	101716	CC1CCC2C1C3C(C3(C)C)CCC2(C)O
	Viridiflorol	11996452	CC1CCC2C1C3C(C3(C)C)CCC2(C)O
	(+)-Ledol	92812	CC1CCC2C1C3C(C3(C)C)CCC2(C)O
	Spathulenol	92231	CC1(C2C1C3C(CCC3(C)O)C(=C)CC2)C
	Allo-Aromadendrene	91746537	CC1CCC2C1C3C(C3(C)C)CCC2=C
	#NAME?	11095734	CC1CCC2C1C3C(C3(C)C)CCC2=C
	#NAME?	10899740	CC1CCC2C1C3C(C3(C)C)CCC2=C
	Dehydrocostuslactone A	73174	C=C1CCC2C(C3C1CCC3=C)OC(=O)C2=C
	Guaiol	15560275	CC1CCC2C(C2(C)C)C3=C(CCC13)C
	#NAME?	6949	CC1CCC(=C(C)C)CC2=C1CCC2C
	Dehydrooxoperezinone	621021	CC1=CC(=C2C3=C1C(=O)C(=O)C(=C3OC2(C)C)C)O
	Mansonone G	608583	CC1=CC2=C(C(=CC(=C2C(C)C)O)C)C(=O)C1=O
	Cadalene	10225	CC1=CC2=C(C=CC(=C2C=C1)C)C(C)C
	#NAME?	528708	CC1=CCC(C2=C1C=CC(=C2)C)C(C)C
	Calamenene	6429077	CC1CCC(C2=C1C=CC(=C2)C)C(C)C
	Cubenol	519857	CC1CCC(C2C1(CCC(=C2)C)O)C(C)C
	T-Cadinol	160799	CC1=CC2C(CCC(C2CC1)(C)O)C(C)C
	Epi-Cubenol	91753500	CC1CCC(C2C1(CCC(=C2)C)O)C(C)C
	T-Muurolol	3084331	CC1=CC2C(CCC(C2CC1)(C)O)C(C)C
	Madolin F	15385781	CC1(C2C1C3C(=O)CCC(=O)C3(CC2)C)C
	Maaliol	12309603	CC1(C2C1C3C(CCCC3(C)O)(CC2)C)C
	#NAME?	16213731	CC1CCC2C(C2(C)C)C3=C(CCC13)C
	Aristolochene	161533	CC1CCCC2=CCC(CC12C)C(=C)C
	Caryophyllenol I	61125	CC1(CC2C1CCC3(CCCC2(C3)O)C)C
	Kobusone	6710676	CC1(CC2C1CCC3(C(O3)CCC2=O)C)C
	Caryophyllene Oxide	14350	CC1(CC2C1CCC3(C(O3)CCC2=C)C)C
	Isocaryophyllene	5281522	CC1=CCCC(=C)C2CC(C2CC1)(C)C
	Versicolactone D	6443979	CC1=CCCC2=CC3(CC(=CCC1)C)C4C5C(CCC(=CCCC4(C2O3)C(=O)O5)C)C(C)C
	Neoaristolactone	5315198	CC1=CCCC2=CC(CC(=CCC1)C)OC2=O
	Humulene Epoxide Ii	10704181	CC1=CCC(C=CCC2(C(O2)CC1)C)(C)C
	1,10-Epoxylepidozenal	87524151	CC=CC1(CC=CC=C1)O
	Melampolide	5281437	CC1=CCCC(=CC2C(CC1)C(=C)C(=O)O2)C
	Mollislactone	6441988	CC=C1C2=CCCC=C(CCCC2OC1=O)C
	Costunolide	6436243	CC1=CCCC(=CC2C(CC1)C(=C)C(=O)O2)C
		6432240	CC1=CCCC(=CCC(CC1)C(C)(C)O)C
	Farnesol	445070	CC(=CCCC(=CCCC(=CCO)C)C)C
	#NAME?	519764	CC(CCC=C(C)C)C1CCC(=C)C=C1
Cissus assamica
	Ursolic Acid	64945	CC1CCC2(CCC3(C(=CCC4C3(CCC5C4(CCC(C5(C)C)O)C)C)C2C1C)C)C(=O)O
	Lupeol	259846	CC(=C)C1CCC2(C1C3CCC4C5(CCC(C(C5CCC4(C3(CC2)C)C)(C)C)O)C)C
	Hexacosanoic Acid	10469	CCCCCCCCCCCCCCCCCCCCCCCCCC(=O)O
	Isolariciresinol-9-O-Beta-D-Glucopyranoside	180275	COC1=C(C=C2C(C(C(CC2=C1)CO)C3(C(C(C(C(O3)CO)O)O)O)OC)C4=CC(=C(C=C4)O)OC)O
	Dauco Sterin	44575610	CC1(C=CC2=C(O1)C=C(C=C2)OC3C(C(C(O3)CO)O)O)C
	Beta-Sitosterol	222284	CCC(CCC(C)C1CCC2C1(CCC3C2CC=C4C3(CCC(C4)O)C)C)C(C)C
	Bergenin	66065	COC1=C(C=C2C(=C1O)C3C(C(C(C(O3)CO)O)O)OC2=O)O
echinacea angustifolia
	4Z-Diene-8	5462702	CCCC=CCC=C
	Tetraenoic Acid Isobutylamide	11413953	CC=CC=CCCC=CC=CC(=O)NCC(C)C
	Undeca-2Z-En-8	5283261	CCC=CCC=CCC=CCC1C=CC(=O)C1C=CC(CCC(=O)O)O
	Dodeca-2E-En-8	6505332	CCCCCCCC=CC=CC(=O)NC(C(C)O)C(=O)NC1CC(CCNC(=O)C=CC(NC1=O)C)O
	Cichoric Acid	5281764	C1=CC(=C(C=C1C=CC(=O)OC(C(C(=O)O)OC(=O)C=CC2=CC(=C(C=C2)O)O)C(=O)O)O)O
	10Z-Trien-8-Ynoic Acid Isobutylamide	5326171	CC=CC#CCCC=CC=CC(=O)NCC(C)C
	Caftaric Acid	6440397	C1=CC(=C(C=C1C=CC(=O)OC(C(C(=O)O)O)C(=O)O)O)O
	Cynarin	5281769	C1C(C(C(CC1(C(=O)O)OC(=O)C=CC2=CC(=C(C=C2)O)O)OC(=O)C=CC3=CC(=C(C=C3)O)O)O)O
	Echinacoside	5281771	CC1C(C(C(C(O1)OC2C(C(OC(C2OC(=O)C=CC3=CC(=C(C=C3)O)O)COC4C(C(C(C(O4)CO)O)O)O)OCCC5=CC(=C(C=C5)O)O)O)O)O)O
Guiera senegalensis
	Dihydroharman	5493340	COC1=CC=C(C=C1)CC2=C3C(=C4C=CC=CC4=N3)CCN2.Cl
	Tetrahydroharman	91522	CC1C2=C(CCN1)C3=CC=CC=C3N2
	Guieranone A	639680	CC=CC(=O)C1=C(C2=C(C=C(C=C2C=C1OC)OC)OC)OC
	Naphthyl Butanone	581166	CCCC(=O)C1=CC2=C(C=C1)C=C(C=C2)Br
	Beta-Carboline	64961	C1=CC=C2C(=C1)C3=C(N2)C=NC=C3
	Glutamine	5961	C(CC(=O)N)C(C(=O)O)N
Hemidesmus indicus
	Hexosamine	439916	CC(=O)NC1C(C(C(OC1O)CO)O)O
	Fucose	17106	CC1C(C(C(C(O1)O)O)O)O
	Sialic Acid	906	CC(=O)NC1C(CC(OC1C(C(CO)O)O)(C(=O)O)O)O
	Pepsin	521862	C[N+](C)(C)CC(=O)O.[Cl-]
Parkia biglobosa
	Hydrocyanic Acid	768	C#N
	Ascorbic Acid	54670067	C(C(C1C(=C(C(=O)O1)O)O)O)O
	Ethanol	702	CCO
	Cadmium	23973	[Cd]
	Nickel	935	[Ni]
	Lead	5352425	[Pb]
	Cobalt	104730	[Co]
	Copper	23978	[Cu]
	Ethyl Acetate	8054	CC(=O)OCCOC
	Anthraquinone	6780	C1=CC=C2C(=C1)C(=O)C3=CC=CC=C3C2=O
securidaca longipedunculata
	1,4-Dihydroxy-7-Methoxy-Xanthone	5323527	CC(=C)C=CC1=C(C(=C2C(=C1)C(=O)C3=C(O2)C=CC=C3O)OC)O
	Saponine Aglycones Presenegin	17473	C1=CN(C(=O)NC1=O)C2C(C(C(O2)COP(=O)(O)OP(=O)(O)OC3C(C(C(C(O3)C(=O)O)O)O)O)O)O
	Elymoclavine	440904	CN1CC(=CC2C1CC3=CNC4=CC=CC2=C34)CO
	Sinapic Acid	637775	COC1=CC(=CC(=C1O)OC)C=CC(=O)O
	Securinine	71752176	C1CCN2C(C1)C34CC2C=CC3=CC(=O)O4
	Methyl Salicylate	4133	COC(=O)C1=CC=CC=C1O
	Glucose	5793	C(C1C(C(C(C(O1)O)O)O)O)O
	Fructose	5984	C(C(C(C(C(=O)CO)O)O)O)O
	Ethyl Acetate	8054	CC(=O)OCCOC
Trianosperma tayuya
	Isoorientin	49852298	C1=CC(=C(C=C1C2=CC(=O)C3=C(C(=C(C=C3O2)O)C4C(C(C(C(O4)CO)O)O)O)[O-])0)0
	Isovitexin	162350	C1=CC(=CC=C1C2=CC(=O)C3=C(C(=C(C=C3O2)O)C4C(C(C(C(O4)CO)O)O)O)O)O
	Orientin	5281675	C1=CC(=C(C=C1C2=CC(=O)C3=C(O2)C(=C(C=C3O)O)C4C(C(C(C(O4)CO)O)O)O)O)O
	Swertisin	369636	COC1=C(C(=C2C(=C1)OC(=CC2=O)C3=CC=C(C=C3)O)O)C4C(C(C(C(O4)CO)O)O)O
	Vicenin 2	442664	C1=CC(=CC=C1C2=CC(=O)C3=C(O2)C(=C(C(=C3O)C4C(C(C(C(O4)CO)O)O)O)O)C5C(C(C(C(O5)CO)O)O)O)O
	Vitexin	5280441	C1=CC(=CC=C1C2=CC(=O)C3=C(O2)C(=C(C=C3O)O)C4C(C(C(C(O4)CO)O)O)O)O
	Cayaponoside	5468958	CC1=C2CCC3C4(CC(C(C4(CC(=O)C3(C2=CC(=C1O)OC5C(C(C(C(O5)CO)O)O)O)C)C)C(C)(C(C=CC(C)(C)O)O)O)O)C
	Spinosin	155692	COC1=C(C(=C2C(=C1)OC(=CC2=O)C3=CC=C(C=C3)O)O)C4C(C(C(C(O4)CO)O)O)OC5C(C(C(C(O5)CO)O)O)O
thea sinesis
	Chlorogenic Acid	1794427	C1C(C(C(CC1(C(=O)O)O)OC(=O)C=CC2=CC(=C(C=C2)O)O)O)O
	Coumarylquinic Acid	442988	C1C(C(C(CC1(C(=O)O)O)OC(=O)C=CC2=CC=C(C=C2)O)O)O
	Theogallin	442988	C1C(C(C(CC1(C(=O)O)O)OC(=O)C2=CC(=C(C(=C2)O)O)O)O)O
	Theobromine	5429	CN1C=NC2=C1C(=O)NC(=O)N2C
	Theophylline	2153	CN1C2=C(C(=O)N(C1=O)C)NC=N2
	5-Nethylglutamine	5470702	CC12CCC(=O)C=C1CCC3C2CCC4(C3CC(=CC5=CC(=C(C(=C5)OC)OC)OC)C4=O)C
	3-Tert-Buthyl-4-Hydroksyanisole	10299312	CC(C)(C)OC(=O)CC(CC(C=CC1=C(C2=CC=CC=C2N=C1C3CC3)C4=CC=C(C=C4)F)O)O
	(+)-Catechin	9064	C1C(C(OC2=CC(=CC(=C21)O)O)C3=CC(=C(C=C3)O)O)O
	1,1-Diphenyl-2-Picrylhydrazyl	74358	C1=CC=C(C=C1)N(C2=CC=CC=C2)NC3=C(C=C(C=C3[N+](=O)[O-])[N+](=O)[O-])[N+](=O)[O-]
	(−)-Epicatechin	72276	C1C(C(OC2=CC(=CC(=C21)O)O)C3=CC(=C(C=C3)O)O)O
	(−)-Epicatechin Gallate	107905	C1C(C(OC2=CC(=CC(=C21)O)O)C3=CC(=C(C=C3)O)O)OC(=O)C4=CC(=C(C(=C4)O)O)O
	Versenic Acid	21917311	C(CN(CC(=O)[O-])CC(=O)[O-])N(CC(=O)[O-])CC(=O)[O-].O.O.[Na+].[Na+].[Na+].[Na+]
	(−)-Epigallocatechin	72277	C1C(C(OC2=CC(=CC(=C21)O)O)C3=CC(=C(C(=C3)O)O)O)O
	(−)-Epigallocatechin Gallate	65064	C1C(C(OC2=CC(=CC(=C21)O)O)C3=CC(=C(C(=C3)O)O)O)OC(=O)C4=CC(=C(C(=C4)O)O)O
	Gallic Acid	370	C1=C(C=C(C(=C1O)O)O)C(=O)O
	(+)-Gallocatechin	65084	C1C(C(OC2=CC(=CC(=C21)O)O)C3=CC(=C(C(=C3)O)O)O)O
	Prophyl Gallate	4947	CCCOC(=O)C1=CC(=C(C(=C1)O)O)O
	2-Tert-Buthylohydroxychinone	90495	CC(C)(C)OC(=O)OC(=O)OC(C)(C)C
Alangium salvifolium
	Alangine	5950	CC(C(=O)O)N
	Alangicine	5460436	CCC1CN2CCC3=C(C(=C(C=C3C2CC1CC4=C5C=C(C(=O)C=C5CCN4)OC)OC)OC)O
	Emetine	10219	CCC1CN2CCC3=CC(=C(C=C3C2CC1CC4C5=CC(=C(C=C5CCN4)OC)OC)OC)OC
Cissampelos
	Acetone	180	CC(=O)C
	Ethanol	702	CCO
	Methanol	887	CO
	Acetic Acid	176	CC(=O)O
	Ethyl Iso-Allocholate	6452096	CCOC(=O)CCC(C)C1CCC2C1(C(CC3C2C(CC4C3(CCC(C4)O)C)O)O)C
	Octa Decadienoic Acid	5282796	CCCCCCC=CC=CCCCCCCCC(=O)O
Barleria prionitis
	Barlerinoside	56947220	CC1C(C(OC(C1O)OCC2C(C(C(C(O2)OCCC3=CC(=C(C=C3)O)O)O)OC4C(C(C(C(O4)C)O)OC5C(C(C(C(O5)C)O)O)O)O)OC(=O)C=CC6=CC(=C(C=C6)O)O)CO)O
	Shanzhiside Methyl Ester	3085296	CC1(CC(C2C1C(OC=C2C(=O)OC)OC3C(C(C(C(O3)CO)O)O)O)O)O
	Barlerin	162823	CC(=O)OC1(CC(C2C1C(OC=C2C(=O)OC)OC3C(C(C(C(O3)CO)O)O)O)O)C
	Acetylbarlerin	6453480	CC(=O)OC1CC(C2C1C(=COC2OC3C(C(C(C(O3)CO)O)O)O)C(=O)OC)(C)OC(=O)C
	7-Methoxydiderroside	44507006	C1=CC=C(C(=C1)C(=O)NN=CC(C(C(C(CO)O)O)O)O)O
	Acetone	180	CC(=O)C
	Methanol	887	CO
	Ethanol	702	CCO
	Ciprofloxacin	2764	C1CC1N2C=C(C(=O)C3=CC(=C(C=C32)N4CCNCC4)F)C(=O)O
	Amphoterivin-B	5280965	CC1C=CC=CC=CC=CC=CC=CC=CC(CC2C(C(CC(O2)(CC(CC(C(CCC(CC(CC(=O)OC(C(C1O)C)C)O)O)O)O)O)O)O)C(=O)O)OC3C(C(C(C(O3)C)O)N)O
helicteres isoral
	Gallic Acid	370	C1=C(C=C(C(=C1O)O)O)C(=O)O
	Ascorbic Acid	54670067	C(C(C1C(=C(C(=O)O1)O)O)O)O
	Nitric Oxide	145068	[N]=O
	Rutin	5280805	CC1C(C(C(C(O1)OCC2C(C(C(C(O2)OC3=C(OC4=CC(=CC(=C4C3=O)O)O)C5=CC(=C(C=C5)O)O)O)O)O)O)O)O
	Quercetin	5280343	C1=CC(=C(C=C1C2=C(C(=O)C3=C(C=C(C=C3O2)O)O)O)O)O
	Aluminium Chloride	24012	[Al](Cl)(Cl)Cl
	Potassium Acetate	517044	CC(=O)[O-].[K+]
	Lactic Acid	612	CC(C(=O)O)O
	Coumarin	323	C1=CC=C2C(=C1)C=CC(=O)O2
holarrhena pubescens
	Betulinaldehyde	99615	CC(=C)C1CCC2(C1C3CCC4C5(CCC(C(C5CCC4(C3(CC2)C)C)(C)C)O)C)C=O
	Stigmasterol	5280794	CCC(C=CC(C)C1CCC2C1(CCC3C2CC=C4C3(CCC(C4)O)C)C)C(C)C
	Lupeol	259846	CC(=C)C1CCC2(C1C3CCC4C5(CCC(C(C5CCC4(C3(CC2)C)C)(C)C)O)C)C
	Betulinic Acid	64971	CC(=C)C1CCC2(C1C3CCC4C5(CCC(C(C5CCC4(C3(CC2)C)C)(C)C)O)C)C(=O)O
	Dihydrobetulinic Acid	65319	CC(C)C1CCC2(C1C3CCC4C5(CCC(C(C5CCC4(C3(CC2)C)C)(C)C)O)C)C(=O)O
lantana indica roxb
	3-Carene	26049	CC1=CCC2C(C1)C2(C)C
	Sabinene	18818	CC(C)C12CCC(=C)C1C2
	(E)-Nerolidol	8888	CC(=CCCC(=CCCC(C)(C=C)O)C)C
	Β-Selinene	442393	CC(=C)C1CCC2(CCCC(=C)C2C1)C
	Globulol	101716	CC1CCC2C1C3C(C3(C)C)CCC2(C)O
	Α-Humulene	5281520	CC1=CCC(C=CCC(=CCC1)C)(C)C
Ammannia baccifera L
	Rutin	5280805	CC1C(C(C(C(O1)OCC2C(C(C(C(O2)OC3=C(OC4=CC(=CC(=C4C3=O)O)O)C5=CC(=C(C=C5)O)O)O)O)O)O)O)O
	Glacial Acetic Acid	176	CC(=O)O
	Ethanol	702	CCO
	Methanol	887	CO
	Ascorbic Acid	54670067	C(C(C1C(=C(C(=O)O1)O)O)O)O
	Sulphorhodamine	65191	CCN(CC)C1=CC2=C(C=C1)C(=C3C=CC(=[N+](CC)CC)C=C3O2)C4=C(C=C(C=C4)S(=O)(=O)O)S(=O)(=O)[O-]
	Ethyl Acetate	8857	CCOC(=O)C
Andrographis serpyllifolia
	Serpyllin	12315479	COC1=C(C(=C(C=C1)C2=CC(=O)C3=C(O2)C(=C(C=C3O)OC)OC)OC)OC
	5-Hydroxy-7,8,2′,3′,4′-Pentamethoxyflavone	5742693	COC1=CC(=C2C(=C1)OC(=CC2=O)C3=CC(=C(C(=C3OC)OC)OC)OC)O
	5,6,7,2′,3′,4′-Hexamethoxyflavone	261859	COC1=CC(=CC(=C1OC)OC)C2=CC(=O)C3=C(O2)C(=C(C(=C3O)OC)OC)OC
	5-Hydroxy-7,2′,6′-Trimethoxyflavone	161271	COC1=CC=C(C=C1)C2=CC(=O)C3=C(C(=C(C=C3O2)OC)OC)O
	Echioidinin	15559079	COC1=CC(=C2C(=C1)OC(=CC2=O)C3=CC=CC=C3O)O
	7-O-Methyldihydrowogonin	13346	CCSCCOP(=S)(OC)OC
	7-O-Methylwogonin	188316	COC1=C(C2=C(C(=C1)O)C(=O)C=C(O2)C3=CC=CC=C3)OC
	Glucopyranoside	62852	CCCCCCCCOC1C(C(C(C(O1)CO)O)O)O
	Andrograpanin	5318506	COC1=CC=CC=C1C2=CC(=O)C3=C(O2)C(=C(C=C3O)OC)OC
	Gallic Acid	370	C1=C(C=C(C(=C1O)O)O)C(=O)O
	Cinnamic Acid	444539	C1=CC=C(C=C1)C=CC(=O)O
	Protocatechuic Acid	72	C1=CC(=C(C=C1C(=O)O)O)O
	Ferulic Acid	445858	COC1=C(C=CC(=C1)C=CC(=O)O)O
	P-Coumaric Acid	637542	C1=CC(=CC=C1C=CC(=O)O)O
Anogeissus latifolia
	Thiobarbituric Acid	2723628	C1C(=O)NC(=S)NC1=O
	Gallic Acid	370	C1=C(C=C(C(=C1O)O)O)C(=O)O
	1,1,3,3-Tetraethoxypropane	58813318	CCOC(C(C(OCC)OCC)S)OCC
	2-Nitrobenzoic Acid	6254	C1=CC(=C(C=C1SSC2=CC(=C(C=C2)[N+](=O)[O-])C(=O)O)C(=O)O)[N+](=O)[O-]
	Pottasium Superoxide	61541	O=O.[K+]
	Trichloroacetic Acid	6421	C(=O)(C(Cl)(Cl)Cl)O
	Ferrous Sulphate	24393	[O-]S(=O)(=O)[O-].[Fe+2]
	Trichloroacetic Acid	6421	C(=O)(C(Cl)(Cl)Cl)O
	Acetic Acid	50932954	CC(=O)O.[SnH]
	Ethylenediaminetetraacetic Acid	6049	C(CN(CC(=O)O)CC(=O)O)N(CC(=O)O)CC(=O)O
	Sodium Nitroprusside	11963622	[C-]#N.[C-]#N.[C-]#N.[C-]#N.[C-]#N.[N-]=O.[Fe+4]
	Sulfanilamide	5333	C1=CC(=CC=C1N)S(=O)(=O)N
	Phosphoric Acid	1004	OP(=O)(O)O
	Naphthyl Ethylene Diamine	15107	C1=CC=C2C(=C1)C=CC=C2NCCN
	Ammonium Molybdate	61578	[NH4+].[NH4+].[O-][Mo](=O)(=O)[O-]
	Sodium Phosphate	23672064	OP(=O)(O)[O-].[Na+]
	Sodium Hypochlorite	23665760	[O-]Cl.[Na+]
	Hydrogen Peroxide	784	OO
	Dimethyl Sulfoxide	679	CS(=O)C
Atalantia racemosa
	Xanthyletin	65188	CC1(C=CC2=C(O1)C=C3C(=C2)C=CC(=O)O3)C
	Xanthotoxin	4114	COC1=C2C(=CC3=C1OC=C3)C=CC(=O)O2
	Friedelin	91472	CC1C(=O)CCC2C1(CCC3C2(CCC4(C3(CCC5(C4CC(CC5)(C)C)C)C)C)C)C
	Atalantoflavone	14162621	CC1(C=CC2=C3C(=C(C=C2O1)O)C(=O)C=C(O3)C4=CC=C(C=C4)O)C
	Racemoflavone	14162622	CC1(C=CC2=C3C(=C(C=C2O1)O)C(=O)C=C(O3)C4=CC(=C(C=C4)O)OC)C
	Luvangetin	343582	CC1(C=CC2=C(O1)C(=C3C(=C2)C=CC(=O)O3)OC)C
	Recemosin	42607726	C1=CC(=CC=C1C(CC(=O)C2=C(C=C(C=C2)O)OC3C(C(C(C(O3)CO)O)O)O)O)O
	Umbelliferone	5281426	C1=CC(=CC2=C1C=CC(=O)O2)O
	Rutaretin	442149	CC(C)(C1CC2=C(O1)C(=C3C(=C2)C=CC(=O)O3)OC4C(C(C(C(O4)CO)O)O)O)O
	Friedelin	91472	CC1C(=O)CCC2C1(CCC3C2(CCC4(C3(CCC5(C4CC(CC5)(C)C)C)C)C)C)C
Bacopa monnieri
	N-Methyl-D-Aspartate	22880	CNC(CC(=O)O)C(=O)O
	Thiobarbituric Acid	2723628	C1C(=O)NC(=S)NC1=O
	Luteolin	5280445	C1=CC(=C(C=C1C2=CC(=O)C3=C(C=C(C=C3O2)O)O)O)O
	Apigenin	5280443	C1=CC(=CC=C1C2=CC(=O)C3=C(C=C(C=C3O2)O)O)O
	Jujubogenin	44152167	CC(=CC1CC(C2C3CCC4C(C35CC2(O1)OC5)CCC6C4(CCC(C6(C)C)C7(C(C(C(C(O7)CO)O)O)OC8C(C(C(O8)CO)O)O)OC9C(C(C(C(O9)CO)O)O)O)C)
	Pseudojujubogenin	71312546	CC(=CC1COC23CC4(CO2)C(C3C1(C)O)CCC5C4(CCC6C5(CCC(C6(C)C)OC7C(C(C(CO7)O)OC8C(C(C(C(O8)COS(=O)(=O)O)O)O)O)OC9C(C(C(O9)CO)O)O)C)C)C
	Monnierin	61818	C(C(C(C(C(CO[N+](=O)[O-])O[N+](=O)[O-])O[N+](=O)[O-])O[N+](=O)[O-])O[N+](=O)[O-])O[N+](=O)[O-]
	Hersaponin	3035446	CC1CCC2(C(C3C(O2)CC4C3(CCC5C4CCC6C5(CCC(C6)O)C)C)C)OC1
	Bacoside –A	53398644	CC(=CCCC(C)(C1C2CCC3C(C2(CC1=O)C)(CCC4C3(CCC(C4(C)C)OC5C(C(C(C(O5)CO)OC6C(C(C(CO6)O)O)O)O)O)CO)C)O)C
	Bacoside –B	53398644	CC(=CCCC(C)(C1C2CCC3C(C2(CC1=O)C)(CCC4C3(CCC(C4(C)C)OC5C(C(C(C(O5)CO)OC6C(C(C(CO6)O)O)O)O)O)CO)C)O)C
	Brahmine	5360770	[Br]
Bixa orellana
	Bixin	6376436	CC(=CC=CC=C(C)C=CC=C(C)C=CC(=O)OC)C=CC=C(C)C=CC(=O)O
	Norbixin	5281249	CC(=CC=CC=C(C)C=CC=C(C)C=CC(=O)O)C=CC=C(C)C=CC(=O)O
	Pentaenoate	5367433	CCC=CCC=CCC=CCC=CCC=CCCCC(=O)OC
	Methyl Bixin	14413719	CC(=CC=CC=C(C)C=CC=C(C)C=CC(=O)OC)C=CC=C(C)C=CC(=O)OC
Calycopteris floribunda
	6-Demethoxyneocalycopterone	641805	COC1=CC(=O)C2=CCC(OC23C1(C4=C(C(=C5C(=C4O3)C(CC(O5)C6=CC=CC=C6)O)OC)OC)OC)C7=CC=CC=C7
	Calyflorenone C	10746774	COC1CC(OC2=C1C(=O)C(C3(C2(C4=C(C(=C5C(=C4O3)C(CC(O5)C6=CC=CC=C6)O)OC)OC)OC)OC)OC)C7=CC=CC=C7
	Calyflorenone D	64947	COC1C(C(C(C(O1)CO)O)O)O
	6-Epi-Calyflorenone C	5204	C1C2C(COC2C3=CC4=C(C=C3)OCO4)C(O1)C5=CC6=C(C=C5)OCO6
	6-Epi-Calyflorenone B	6440855	CC(=O)OC(C)(C)C=CC(=O)C(C)(C1C(CC2(C1(CC(=O)C3(C2CC=C4C3CC(=O)C(C4(C)C)O)C)C)C)O)O
	Neocalycopterone	10394010	COC1=C2C(=C3C(CC(OC3=C1OC)C4=CC=CC=C4)O)OC56C2(C(=C(C(=O)C5=CCC(O6)C7=CC=CC=C7)OC)OC)OC
Carmona retusa
	A-Amyrin	73170	CC1CCC2(CCC3(C(=CCC4C3(CCC5C4(CCC(C5(C)C)O)C)C)C2C1C)C)C
	B-Amyrin	73145	CC1(CCC2(CCC3(C(=CCC4C3(CCC5C4(CCC(C5(C)C)O)C)C)C2C1)C)C)C
	Baurenol	111220	CC1CCC2(CCC3(C4=CCC5C(C(CCC5(C4CCC3(C2C1C)C)C)O)(C)C)C)C
	Methyl Benzoate	6826	CNC1=CC=CC=C1C(=O)OC
	Benzyl Benzoate	2345	C1=CC=C(C=C1)COC(=O)C2=CC=CC=C2
	Benzyl Acetate	75187	CC1=CC=C(C=C1)COC(=O)C
	P-Methylanisole	7731	CC1=CC=C(C=C1)OC
	Farnesol	445070	CC(=CCCC(=CCCC(=CCO)C)C)C
	Trans-Ocimene	5281553	CC(=CCC=C(C)C=C)C
	Benzyl Acetate	75187	CC1=CC=C(C=C1)COC(=O)C
	B -Gurjunene	6450812	CC1CCC2C(C2(C)C)C3C1CCC3=C
	Cassia Occidentalis	44257724	CC1C(C(C(C(O1)OC2C(OC(C(C2=O)O)C)C3=C(C=C4C(=C3O)C(=O)C=C(O4)C5=CC=C(C=C5)O)O)O)O)O
Cassine glauca
	Petroleum Ether	5794	CCCCOCCOCCOCC1=CC2=C(C=C1CCC)OCO2
	Ethyl Acetate	8857	CCOC(=O)C
	Ethanol	702	CCO
Ceiba pentandra
	Diethyl Ether	3283	CCOCC
	Alcohol Benzene
	Alcohol Benzene	244	C1=CC=C(C=C1)CO
	Ramnose	19233	CC(C(C(C(C=O)O)O)O)O
	Arabinose	66308	C(C(C(C(C=O)O)O)O)O
	Xylose	95259	C(C(C(C(C=O)O)O)O)O
	Mannose	18950	C(C1C(C(C(C(O1)O)O)O)O)O
	Galactose	6036	C(C1C(C(C(C(O1)O)O)O)O)O
	Glucose	5793	C(C1C(C(C(C(O1)O)O)O)O)O
	P-Hydroxy Benzaldehyde	126	C1=CC(=CC=C1C=O)O
	Vanillin	1183	COC1=C(C=CC(=C1)C=O)O
	Vanillic Acid	8468	COC1=C(C=CC(=C1)C(=O)O)O
	Syringic Acid	10742	COC1=CC(=CC(=C1O)OC)C(=O)O
	Ethyl Acetate	8857	CCOC(=O)C
	C-Glycoside	71448938	CC1C(C(C(C(O1)OC2C(OC(CC2OC)OC3C(OC(CC3OC)OC4CCC5(C(C4)CCC6C5C(C(C7(C6(CCC7C(C)O)O)C)OC(=O)C=CC8=CC=CC=C8)OC(=O)C)C)C)C)O)OC)O
	Dihydrosterculic Acid	160788	CCCCCCCCC1CC1CCCCCCCC(=O)O
	Linoleic Acid	5280450	CCCCCC=CCC=CCCCCCCCC(=O)O
	3‘-O-Β-D-Glucoside	445238	COC1C(C(C(C(O1)CO)O)O)O
	(+)-Catechin	9064	C1C(C(OC2=CC(=CC(=C21)O)O)C3=CC(=C(C=C3)O)O)O
	Flavan-3-Ol	3707243	C1C(C(OC2=CC=CC=C21)C3=CC=CC=C3)O
	Β-Cellulose	10712	C(C1C(C(C(C(O1)OC2C(OC(C(C2O)O)O)CO)O)O)O)O
	Vavain	44566588	COC1=CC(=CC(=C1OC)OC2C(C(C(C(O2)CO)O)O)O)C3=COC4=CC(=CC(=C4C3=O)O)O
	Palmitic Acid	985	CCCCCCCCCCCCCCCC(=O)O
	7-Hydroxycadalene	608115	CC1=C2C=C(C(=CC2=C(C=C1)C(C)C)C)O
Corallocarpus epigaeus
	Trans-Anethole	637563	CC=CC1=CC=C(C=C1)OC
	Ishwarane	14619932	CC1CCCC23C1(CC4C(C2)C4(C3)C)C
	Methanol	887	CO
	Ethyl Acetate	8857	CCOC(=O)C
	Petroleum Ether	5794	CCCCOCCOCCOCC1=CC2=C(C=C1CCC)OCO2
	Benzene	241	C1=CC=CC=C1
	Acetone	180	CC(=O)C
	Ethanol	702	CCO
	Dimethyl Sulfoxide	679	CS(=O)C
	Propanol	1031	CCCO
	5-Diphenyl Tetrazolium Bromide	64965	CC1=C(SC(=N1)[N+]2=NC(=NN2C3=CC=CC=C3)C4=CC=CC=C4)C.[Br-]
Derris scandens
	Scandenal	643011	COC1=CC(=C(C=C1)C(=O)C(=O)C2=CC3=C(C=C2O)OCO3)O
	Scanderone	5379679	CC(=CCC1=C2C(=C(C3=C1OC=C(C3=O)C4=CC=C(C=C4)O)O)C=CC(O2)(C)C)C
	Scandenin A	76329578	CC(=CCC1=C(C2=C(C3=C1OC(C=C3)(C)C)OC(=O)C(=C2O)C4=CC=C(C=C4)OC)OC)C
	Scandenin B	54676535	CC(=CCC1=C(C2=C(C3=C1OC(C=C3)(C)C)OC(=O)C(=C2O)C4=CC=C(C=C4)O)OC)C
	4′, 5′, 7-Trihydroxybiprenylisoflavone	6419528	C(C(C(CO)O)O)C(=NNC(=S)N)C=NNC(=S)N
	Scandenin	54676535	CC(=CCC1=C(C2=C(C3=C1OC(C=C3)(C)C)OC(=O)C(=C2O)C4=CC=C(C=C4)O)OC)C
	Lonchocarpic Acid	54683839	CC(=CCC1=C2C(=C(C3=C1OC(=O)C(=C3O)C4=CC=C(C=C4)O)OC)C=CC(O2)(C)C)C
	Lupinisol A	14237668	CC(=CCC1=C(C=CC(=C1)C2=COC3=CC(=C(C(=C3C2=O)O)CC(C(=C)C)O)O)O)C
	Lupalbigenin	10001388	CC(=CCC1=C(C=CC(=C1)C2=COC3=CC(=C(C(=C3C2=O)O)CC=C(C)C)O)O)C
	Lupinisoflavone G	14237661	CC(=CCC1=C(C=CC(=C1)C2=COC3=CC4=C(CC(O4)C(C)(C)O)C(=C3C2=O)O)O)C
	4-Hydroxy-3-Phenylcoumarins	445858	COC1=C(C=CC(=C1)C=CC(=O)O)O
Desmodium motorium
	Arachidonic Acid	444899	CCCCCC=CCC=CCC=CCC=CCCCC(=O)O
	Ferrous Sulphate	24393	[O-]S(=O)(=O)[O-].[Fe+2]
	Hypochlorous Acid	24341	Ocl
	Kainic Acid	10255	CC(=C)C1CNC(C1CC(=O)O)C(=O)O
	Thiobarbituric Acid	2723628	C1C(=O)NC(=S)NC1=O
	Abscisic Acid	5375199	CC1=CC(=O)CC(C1(C=CC(=CC(=O)O)C)O)(C)C
	6-Benzyladenine	62389	C1=CC=C(C=C1)CNC2=NC=NC3=C2NC=N3
Dichrocephala integrifolia
	Germacrene-D	5373727	CC1=CCCC(=C)C=CC(CC1)C(C)C
	Β-Pinene	14896	CC1(C2CCC(=C)C1C2)C
	Β-Cis-Ocimene	5320250	CC(=CCC=C(C)C=C)C
	Γ-Elemene	6432312	CC(=C1CCC(C(C1)C(=C)C)(C)C=C)C
	Phthalic-Acid	1017	C1=CC=C(C(=C1)C(=O)O)C(=O)O
	Diisobutyl Ester	29218	CC(C)COC(=O)C1=CC=C(C=C1)C(=O)OCC(C)C
	Α-Bisabolol	10586	CC1=CCC(CC1)C(C)(CCC=C(C)C)O
	Β-Pinene	14896	CC1(C2CCC(=C)C1C2)C
	Butyl Octyl Ester	112780	CCCCCCCCOC(=O)C=CC(=O)OCCCC
Ehretia canarensis
	Violaxanthin	448438	CC(=CC=CC=C(C)C=CC=C(C)C=CC12C(CC(CC1(O2)C)O)(C)C)C=CC=C(C)C=CC34C(CC(CC3(O4)C)O)(C)C
	Anteraxanthin	5281223	CC1=C(C(CC(C1)O)(C)C)C=CC(=CC=CC(=CC=CC=C(C)C=CC=C(C)C=CC23C(CC(CC2(O3)C)O)(C)C)C)C
	Zeaxanthin	5280899	CC1=C(C(CC(C1)O)(C)C)C=CC(=CC=CC(=CC=CC=C(C)C=CC=C(C)C=CC2=C(CC(CC2(C)C)O)C)C)C
	Lutein Epoxide	5281244	CC1=CC(CC(C1C=CC(=CC=CC(=CC=CC=C(C)C=CC=C(C)C=CC23C(CC(CC2(O3)C)O)(C)C)C)C)(C)C)O
Hedyotis puberula
	Indomethacin	3715	CC1=C(C2=C(N1C(=O)C3=CC=C(C=C3)Cl)C=CC(=C2)OC)CC(=O)O
	Ethanol	702	CCO
	Hydrochloric Acid	313	Cl
	Sulphuric Acid	1118	OS(=O)(=O)O
	Nitric Acid	944	[N+](=O)(O)[O-]
	Picric Acid	6954	C1=C(C=C(C(=C1[N+](=O)[O-])O)[N+](=O)[O-])[N+](=O)[O-]
	Acetic Acid	176	CC(=O)O
	Nitric Acid	944	[N+](=O)(O)[O-]
	Ursolic Acid	64945	CC1CCC2(CCC3(C(=CCC4C3(CCC5C4(CCC(C5(C)C)O)C)C)C2C1C)C)C(=O)O
	Kaempferol-3-0-Rutinoside	20055286	CC1C(C(C(C(O1)OCC2C(C(C(C(O2)OC3=C(OC4=CC(=CC(=C4C3=O)O)O)C5=CC=C(C=C5)O)O)O)O)O)O)O
Hoppea dichotoma
	Sweroside	161036	C=CC1C2CCOC(=O)C2=COC1OC3C(C(C(C(O3)CO)O)O)O
	Swertiamarin	442435	C=CC1C(OC=C2C1(CCOC2=O)O)OC3C(C(C(C(O3)CO)O)O)O
	Loganic Acid	89640	CC1C(CC2C1C(OC=C2C(=O)O)OC3C(C(C(C(O3)CO)O)O)O)O
	Gentiopicroside	88708	C=CC1C(OC=C2C1=CCOC2=O)OC3C(C(C(C(O3)CO)O)O)O
	Secologanic Acid	161276	COC(=O)C1=COC(C(C1CC=O)C=C)OC2C(C(C(C(O2)CO)O)O)O
	Morroniside	56843478	CC1C2C(CC(O1)O)C(=COC2OC3C(C(C(C(O3)CO)O)O)O)C(=O)OC
	Gentiopicroside	88708	C=CC1C(OC=C2C1=CCOC2=O)OC3C(C(C(C(O3)CO)O)O)O
	Deoxyloganic Acid	443330	CC1CCC2C1C(OC=C2C(=O)O)OC3C(C(C(C(O3)COC(=O)C)OC(=O)C)OC(=O)C)OC(=O)C
	Β-Sitosterol	222284	CCC(CCC(C)C1CCC2C1(CCC3C2CC=C4C3(CCC(C4)O)C)C)C(C)C
	Α-Amyrins	225688	CC1CCC2(CCC3(C(=CCC4C3(CCC5C4(CCC(C5(C)C)O)C)C)C2C1C)C)C
	Betulin	72326	CC(=C)C1CCC2(C1C3CCC4C5(CCC(C(C5CCC4(C3(CC2)C)C)(C)C)O)C)CO
	Octacosanol	68406	CCCCCCCCCCCCCCCCCCCCCCCCCCCCO
	Lupeol-3Rhamnoside	44575962	CC(C)C1CCC2(C1C3CCC4C5(CCC(C(C5CCC4(C3(CC2)C)C)(C)C)O)C)C
	Β-Sitosterol	222284	CCC(CCC(C)C1CCC2C1(CCC3C2CC=C4C3(CCC(C4)O)C)C)C(C)C
	Β-Sitosterol-3Glucoside	52940117	CCC(CCC(C)C1CCC2C1(CCC3C2CC=C4C3(CCC(C4)OC5C(C(C(C(O5)CO)O)O)O)C)C)C(C)C
	Hentricontanol	68345	CCCCCCCCCCCCCCCCCCCCCCCCCCCCCCCO
	Hentricontane	12410	CCCCCCCCCCCCCCCCCCCCCCCCCCCCCCC
	Palmitic Acid	985	CCCCCCCCCCCCCCCC(=O)O
	Arachidic Acid	10467	CCCCCCCCCCCCCCCCCCCC(=O)O
	Behenic Acid	8215	CCCCCCCCCCCCCCCCCCCCCC(=O)O
	Oleic Acid	445639	CCCCCCCCC=CCCCCCCCC(=O)O
	Linoleic Acid	5280450	CCCCCC=CCC=CCCCCCCCC(=O)O
	Robinin	5351997	CC1C(C(C(C(O1)OCC2C(C(C(C(O2)OC3=C(OC4=CC(=CC(=C4C3=O)O)OC5C(C(C(C(O5)C)O)O)O)C6=CC=C(C=C6)O)O)O)O)O)O)O
	Rutin	5280805	CC1C(C(C(C(O1)OCC2C(C(C(C(O2)OC3=C(OC4=CC(=CC(=C4C3=O)O)O)C5=CC(=C(C=C5)O)O)O)O)O)O)O)O
	Rutoside	5280805	CC1C(C(C(C(O1)OCC2C(C(C(C(O2)OC3=C(OC4=CC(=CC(=C4C3=O)O)O)C5=CC(=C(C=C5)O)O)O)O)O)O)O)O
	Datiscoside	5927581	CC1C(C(=O)C(C(O1)OC2CC3(C4CC=C5C(C4(C(=O)CC3(C2C(C)(C(=O)C=CC(C)(C)O)O)C)C)CC(C(=O)C5(C)C)O)C)OC(=O)C)O
	Hesperidin	3594	CC1C(C(C(C(O1)OCC2C(C(C(C(O2)OC3=CC(=C4C(=O)CC(OC4=C3)C5=CC(=C(C=C5)OC)O)O)O)O)O)O)O)O
	Dihydrorobinetin	20399	C1=CC2=C(C=C1O)OC(C(C2=O)O)C3=CC(=C(C(=C3)O)O)O
	Chlorogenic Acid	1794427	C1C(C(C(CC1(C(=O)O)O)OC(=O)C=CC2=CC(=C(C=C2)O)O)O)O
	Caffeic Acid	689043	C1=CC(=C(C=C1C=CC(=O)O)O)O
Hugonia mystax
	9,12-Octadecadienoic Acid	3931	CCCCCC=CCC=CCCCCCCCC(=O)O
	Methyl Ester	5323652	CC=C(C)C(=O)OC
	1,2-Benzenedicarboxylic Acid	1017	C1=CC=C(C(=C1)C(=O)O)C(=O)O
	Diheptyl Ester	524364	CCCCCCCOC(=O)CCCCCCC(=O)OCCCCCCC
	1,2- Benzenedicarboxylic Acid	1017	C1=CC=C(C(=C1)C(=O)O)C(=O)O
	Dipentyl Ester	5271571	CCCCCOC(=O)C=CC(=O)OCCCCC
	Benzoic Acid	243	C1=CC=C(C=C1)C(=O)O
	Di-N-Octyl Phthalate	8346	CCCCCCCCOC(=O)C1=CC=CC=C1C(=O)OCCCCCCCC
	Carboxylic Acid	16486	C1CNC1C(=O)O
	2-Methyl-7-Nonadecene	5363330	CCCCCCCCCCCC=CCCCCC(C)C
	1-Eicosanol	12404	CCCCCCCCCCCCCCCCCCCCO
	Dibutyl Phthalate	3026	CCCCOC(=O)C1=CC=CC=C1C(=O)OCCCC
	Digitoxin	441207	CC1C(C(CC(O1)OC2C(OC(CC2O)OC3C(OC(CC3O)OC4CCC5(C(C4)CCC6C5CCC7(C6(CCC7C8=CC(=O)OC8)O)C)C)C)C)O)O
	Heptadecane	12398	CCCCCCCCCCCCCCCCC
	2-Dodecanol	8193	CCCCCCCCCCCCO
	Α-Sitosterol	9548595	CC=C(CCC(C)C1CCC2C1(CCC3C2=CCC4C3(CCC(C4C)O)C)C)C(C)C
	Squalene	638072	CC(=CCCC(=CCCC(=CCCC=C(C)CCC=C(C)CCC=C(C)C)C)C)C
	Stigmasterol	5280794	CCC(C=CC(C)C1CCC2C1(CCC3C2CC=C4C3(CCC(C4)O)C)C)C(C)C
	Cinerin Ii	6433153	CC=CCC1=C(C(CC1=O)OC(=O)C2C(C2(C)C)C=C(C)C(=O)OC)C
	Widdrol	94334	CC1(CCCC2(C1=CCC(CC2)(C)O)C)C
	Benzenepropanoic Acid	11746403	C1=CC=C(C=C1)CC(C(=O)O)Br
	2-Methyl-1-Undecanol	66341	CCCCCCCCCC(C)CO
	Phenol	996	C1=CC=C(C=C1)O
	Acetic Acid	50932499	CC(=O)O.[PbH]
	D-Glycero-D-Tallo-Heptose	57346506	C(C(C(C(C(C(C=O)O)O)O)O)O)O
Justicia tranquebariensis
	N –Hexane	8058	CCCCCC
	Alantoine	204	C1(C(=O)NC(=O)N1)NC(=O)N
	B-Sitosterol	222284	CCC(CCC(C)C1CCC2C1(CCC3C2CC=C4C3(CCC(C4)O)C)C)C(C)C
	Kampferitrine	5486199	CC1C(C(C(C(O1)OC2=CC(=C3C(=C2)OC(=C(C3=O)OC4C(C(C(C(O4)C)O)O)O)C5=CC=C(C=C5)O)O)O)O)O
	Kaempferol	5280863	C1=CC(=CC=C1C2=C(C(=O)C3=C(C=C(C=C3O2)O)O)O)O
			C1=CC(=CC=C1C2=C(C(=O)C3=C(C=C(C=C3O2)O)O)O)O
	1,2-Benzopirone	59557472	C1CC(C1C=CI)(C(=O)O)N
	Umbeliferone	5281426	C1=CC(=CC2=C1C=CC(=O)O2)O
	Quercetine	5280343	C1=CC(=C(C=C1C2=C(C(=O)C3=C(C=C(C=C3O2)O)O)O)O)O
	Justicidiane B	493173	COC1=C(C=C2C(=C1)C(=C3COC(=O)C3=C2OC)C4=CC5=C(C=C4)OCO5)OC
	Taraxerol	92097	CC1(CCC2(CC=C3C4(CCC5C(C(CCC5(C4CCC3(C2C1)C)C)O)(C)C)C)C)C
	Escualene	638072	CC(=CCCC(=CCCC(=CCCC=C(C)CCC=C(C)CCC=C(C)C)C)C)C
Lantana indica
	Oleanolic Acid	10494	CC1(CCC2(CCC3(C(=CCC4C3(CCC5C4(CCC(C5(C)C)O)C)C)C2C1)C)C(=O)O)C
	Ursolic Acid	64945	CC1CCC2(CCC3(C(=CCC4C3(CCC5C4(CCC(C5(C)C)O)C)C)C2C1C)C)C(=O)O
	Ethyl Acetate	8857	CCOC(=O)C
	Methanol	887	CO
Luffa cylindrical
	Methacrylamide	6595	CC(=C)C(=O)N
	Coumaric Acid	637542	C1=CC(=CC=C1C=CC(=O)O)O
	1-O-Feruloyl-Β-D-Glucose	13962928	COC1=C(C=CC(=C1)C=CC(=O)OC2C(C(C(C(O2)CO)O)O)O)O
	1-O-Caffeoyl-Β-D-Glucose	5281761	C1=CC(=C(C=C1C=CC(=O)OC2C(C(C(C(O2)CO)O)O)O)O)O
	21Β- Hydroxyoleanoic Acid	5357354	CCC1=C2C=C3C(=C4C(=O)C(C(=C5C(C(C(=N5)C=C6C(=C(C(=CC(=C1C=O)N2)N6)C=C)C)C)CCC(=O)O)C4=N3)C(=O)OC)C
	Lucyin A	192614	CC1(CC2C3=CCC4C5(CCC(C(C5CCC4(C3(CCC2(CC1O)C(=O)O)C)C)(C)C=O)O)C)C
	Maslinic Acid	73659	CC1(CCC2(CCC3(C(=CCC4C3(CCC5C4(CC(C(C5(C)C)O)O)C)C)C2C1)C)C(=O)O)C
	Quillaic Acid	101810	CC1(CCC2(C(C1)C3=CCC4C5(CCC(C(C5CCC4(C3(CC2O)C)C)(C)C=O)O)C)C(=O)O)C
Murraya paniculata
	Coumarin	323	C1=CC=C2C(=C1)C=CC(=O)O2
	4,6-Dimethoxysalicaldehyde	44598052	C1COC(O1)CCSC2=NC3=C(C(=N2)N)N=CN3C4C(C(C(O4)CO)O)O
	Toddaculine	5321960	CC(=CCC1=C(C=C2C(=C1OC)C=CC(=O)O2)OC)C
	Β-Cyclocitral	9895	CC1=C(C(CCC1)(C)C)C=O
	Methyl Salicylate	4133	COC(=O)C1=CC=CC=C1O
	Trans-Nerolidol	5284507	CC(=CCCC(=CCCC(C)(C=C)O)C)C
	Α-Cubebene	442359	CC1CCC(C2C13C2C(=CC3)C)C(C)C
	(−)-Cubenol	519857	CC1CCC(C2C1(CCC(=C2)C)O)C(C)C
	Β-Cubebene	93081	CC1CCC(C2C13C2C(=C)CC3)C(C)C
	Isogermacrene	91749707	CC1=CCCC(=CC(CCC1)C(=C)C)C
	Β-Caryophyllene	5281515	CC1=CCCC(=C)C2CC(C2CC1)(C)C
	Β-Cubebene	93081	CC1CCC(C2C13C2C(=C)CC3)C(C)C
	Isogermacrene	91749707	CC1=CCCC(=CC(CCC1)C(=C)C)C
	(−)-Zingiberene	521253	CC1=CCC(C=C1)C(C)CCC=C(C)C
	Germacrene D	5373727	CC1=CCCC(=C)C=CC(CC1)C(C)C
	Α-Copaene	25245021	CC1=CCC2C3C1C2(CCC3C(C)C)C
	Α-Humulene	5281520	CC1=CCC(C=CCC(=CCC1)C)(C)C
Naringi crenulata
	Butane	7843	CCCC
	4-Trifluoroacetoxytridecane	543275	CCCCCCCCCC(CCC)OC(=O)C(F)(F)F
	Octane	356	CCCCCCCC
	Acetic Acid	176	CC(=O)O
	Trifluoro-, 3,7-Dimethyloctyl Ester	12398	CCCCCCCCCCCCCCCCC
	1-Butanol	263	CCCCO
	Tetratetracontane	23494	CCCCCCCCCCCCCCCCCCCCCCCCCCCCCCCCCCCCCCCCCCCC
	Caryophyllene	5322111	CC1=CCCC(=C)C2CC(C2CC1)(C)C
	Sumatriptan	5358	CNS(=O)(=O)CC1=CC2=C(C=C1)NC=C2CCN(C)C
	Docosanoic Acid	8215	CCCCCCCCCCCCCCCCCCCCCC(=O)O
	1,2,3-Propanetriyl Ester	71336430	C1C2COC(=O)C3=C(C=C(C=C3)C(=O)O1)C(=O)O2
	Undecane	14257	CCCCCCCCCCC
	13-Heptadecyn-1-Ol	557439	CCCC#CCCCCCCCCCCCCO
	Ethyl Iso-Allocholate	6452096	CCOC(=O)CCC(C)C1CCC2C1(C(CC3C2C(CC4C3(CCC(C4)O)C)O)O)C
	Dibutyl Phthalate	3026	CCCCOC(=O)C1=CC=CC=C1C(=O)OCCCC
	Isoquinolin-6-Ol	82104	C1=CC2=CNC=CC2=CC1=O
	17-Pentatriacontene	5365022	CCCCCCCCCCCCCCCCCC=CCCCCCCCCCCCCCCCC
Stereospermum colais
	Anthraquinone	6780	C1=CC=C2C(=C1)C(=O)C3=CC=CC=C3C2=O
	Methanol	887	CO
	Petroleum Ether	5794	CCCCOCCOCCOCC1=CC2=C(C=C1CCC)OCO2
	Chloroform	6212	C(Cl)(Cl)Cl
Ochna obtusata
	Ethanol	702	CCO
Opilia amentacea
	Glibenclamide	3488	COC1=C(C=C(C=C1)Cl)C(=O)NCCC2=CC=C(C=C2)S(=O)(=O)NC(=O)NC3CCCCC3
	Captopril	44093	CC(CS)C(=O)N1CCCC1C(=O)O
	2-Butanol	6568	CCC(C)O
	1,4-Butanediamine	1045	C(CCN)CN
Polyalthia korinti
	Polyfothine	14378578	CC1=C2C(=NC=C1)C3=CC(=C(C=C3C2=O)OC)OC
	Pendulamine A	8060	CCCCCN
	8-Oxopolyalthiane	58582553	C1=CC2=C3C=CC(=C4C=CC(=C5C=CC(=C6C=CC(=C7C=CC(=C8C=CC(=C9C=CC(=C1N2)N9)N8)N7)N6)N5)N4)N3
			C1=CC2=C3C=CC(=C4C=CC(=C5C=CC(=C6C=CC(=C7C=CC(=C8C=CC(=C9C=CC(=C1N2)N9)N8)N7)N6)N5)N4)N3
	Α-Copaene	25245021	CC1=CCC2C3C1C2(CCC3C(C)C)C
	Α-Muurolol	91753440	CC1=CC2C(CCC(C2CC1)(C)O)C(C)C
	Allo-Aromadendrene	91746537	CC1CCC2C1C3C(C3(C)C)CCC2=C
Tylophora indica
	Tylophorine	92114	COC1=C(C=C2C(=C1)C3=C(CN4CCCC4C3)C5=CC(=C(C=C52)OC)OC)OC
	Tylophorinine	264751	COC1=CC2=C(C=C1)C3=C(CN4CCCC4C3O)C5=CC(=C(C=C52)OC)OC
	Tylophorinidine	626522	COC1=CC2=C(C=C1)C3=C(CN4CCCC4C3O)C5=CC(=C(C=C52)O)OC
	Septicine	10763252	COC1=C(C=C(C=C1)C2=C(CN3CCCC3C2)C4=CC(=COC1=C(C=C(C=C1)C2=C(CN3CCCC3C2)C4=CC(=C(C=C4)OC)OC)OCC(C=C4)OC)OC)OC
	Isotylocrebrine	11407207	COC1=C(C2=C(C=C1)C3=C(C[N+]4(CCCC4C3)[O-])C5=CC(=C(C=C52)OC)OC)OC
	Tylophoricine	264751	COC1=CC2=C(C=C1)C3=C(CN4CCCC4C3O)C5=CC(=C(C=C52)OC)OC
	Isotylocrebrine	11407207	COC1=C(C2=C(C=C1)C3=C(C[N+]4(CCCC4C3)[O-])C5=CC(=C(C=C52)OC)OC)OC
Vicoa indica
	Germacranolide	91694425	CC1C2CC=C(CCC=C(CC2OC1=O)C)C
	Vicoside A	91446	C(C1C(C(C(C(O1)OC2=C(NC(=NC2=O)N)N)O)O)O)O
	Vicodiol	68707	CCOC(=O)CSCCC1NC(CS1)C(=O)O
	Vicogenin	44410621	CC1C2C(CC3C2(CCC4C3CC=C5C4(CCC(C5)OC6C(C(C(C(O6)CO)O)OC7C(C(C(C(O7)CO)O)O)O)OC8C(C(C(C(O8)C)O)O)O)C)C)OC1(CCC(C)CO)OC
	Vicoside B	76326827	CC=C(C)C(=O)OC1C(CC(=O)C=C(CC2C(C1O)C(=C)C(=O)O2)C)C
Wattakaka volubilis
	Arachidonic Acid	444899	CCCCCC=CCC=CCC=CCC=CCCCC(=O)O
	Acetic Acid	176	CC(=O)O
	Silicotungstic Acid	91667950	O.O[Si](O)(O)O.O=[W](=O)=O.O=[W](=O)=O.O=[W](=O)=O.O=[W](=O)=O.O=[W](=O)=O.O=[W](=O)=O.O=[W](=O)=O.O=[W](=O)=O.O=[W](=O)=O.O=[W](=O)=O.O=[W](=O)=O.O=[W](=O)=O
	Carrageenan	6850766	CC1C(C2C(C(O1)CO2)OC3C(C(C(C(O3)CO)OS(=O)(=O)O)OC)O)O.CC1C(C2C(C(O1)CO2)OC3C(C(C(C(O3)CO)OS(=O)(=O)O)OC)O)OS(=O)(=O)O.CC1C(C(C(C(O1)COS(=O)(=O)O)OC2C(C(C(C(O2)CO)O)OC)OS(=O)(=O)O)O)OS(=O)(=O)O
	Phenidone	7090	C1CN(NC1=O)C2=CC=CC=C2
Albizia lebbeck
	Petroleum Ether	5794	CCCCOCCOCCOCC1=CC2=C(C=C1CCC)OCO2
	Ethanol	702	CCO
	Kaempferol	5280863	C1=CC(=CC=C1C2=C(C(=O)C3=C(C=C(C=C3O2)O)O)O)O
	Β-Sitosterol	222284	CCC(CCC(C)C1CCC2C1(CCC3C2CC=C4C3(CCC(C4)O)C)C)C(C)C
Annona squamosa
	Anonaine	160597	C1CNC2CC3=CC=CC=C3C4=C2C1=CC5=C4OCO5
	Aporphine	114911	CN1CCC2=CC=CC3=C2C1CC4=CC=CC=C43
	Coryeline	326549	CC1C2C3=CC(=C(C=C3CCN2CC4=C1C=CC(=C4OC)OC)OC)OC
	Isocorydine	10143	CN1CCC2=CC(=C(C3=C2C1CC4=C3C(=C(C=C4)OC)O)OC)OC
	Norcorydine	179491	COC1=C(C2=C(CC3C4=C2C(=C(C=C4CCN3)OC)O)C=C1)OC
	Glaucine	16754	CN1CCC2=CC(=C(C3=C2C1CC4=CC(=C(C=C43)OC)OC)OC)OC
	Benzyltetrahydroisoquinoline	2760577	C1C(NCC2=CC=CC=C21)C(=O)OCC3=CC=CC=C3.Cl
	Borneol	6552009	CC1(C2CCC1(C(C2)O)C)C
	Camphene	6616	CC1(C2CCC(C2)C1=C)C
	Camphor	2537	CC1(C2CCC1(C(=O)C2)C)C
	Eugenol	3314	COC1=C(C=CC(=C1)CC=C)O
	Farnesol	445070	CC(=CCCC(=CCCC(=CCO)C)C)C
	Geraniol	637566	CC(=CCCC(=CCO)C)C
	Hexacontanol	13847944	CCCCCCCCCCCCCCCCCCCCCCCCCCCCCCCCCCCCCCCCCCCCCCCCCCCCCCCCCCCCO
	Higemamine	114840	C1CNC(C2=CC(=C(C=C21)O)O)CC3=CC=C(C=C3)O
	Isocorydine	10143	CN1CCC2=CC(=C(C3=C2C1CC4=C3C(=C(C=C4)OC)O)OC)OC
	Limonine	65071	CC1(C2CC(=O)C3(C(C24COC(=O)CC4O1)CCC5(C36C(O6)C(=O)OC5C7=COC=C7)C)C)C
	Linalool Acetate	8294	CC(=CCCC(C)(C=C)OC(=O)C)C
	Β-Caryphyllene	5281515	CC1=CCCC(=C)C2CC(C2CC1)(C)C
Aristolochia bracteolate
	Aristolochic Acid	2236	COC1=CC=CC2=C3C(=C(C=C21)[N+](=O)[O-])C(=CC4=C3OCO4)C(=O)O
	Coumarin	323	C1=CC=C2C(=C1)C=CC(=O)O2
	(+)-Eudesmin	73117	COC1=C(C=C(C=C1)C2C3COC(C3CO2)C4=CC(=C(C=C4)OC)OC)OC
	(+)-Sesamin	72307	C1C2C(COC2C3=CC4=C(C=C3)OCO4)C(O1)C5=CC6=C(C=C5)OCO6
	Cephradione	38103	CC1=C(N2C(C(C2=O)NC(=O)C(C3=CCC=CC3)N)SC1)C(=O)O
	Methylaristolate	160246	COC1=CC=CC2=C1C=CC3=C2C4=C(C=C3C(=O)OC)OCO4
	Ishwarone	91753209	CC1CCC(=O)C23C1(CC4C(C2)C4(C3)C)C
	Ishwarol	42608203	CC1CCC(C23C1(CC4C(C2)C4(C3)C)C)O
	Aristolochic Acid	2236	COC1=CC=CC2=C3C(=C(C=C21)[N+](=O)[O-])C(=CC4=C3OCO4)C(=O)O
	Pal Mitic Acid	985	CCCCCCCCCCCCCCCC(=O)O
Corollo carpus epigaus Hook
	Trans-Anethole	637563	CC=CC1=CC=C(C=C1)OC
	Ishwarane	14619932	CC1CCCC23C1(CC4C(C2)C4(C3)C)C
	Lead Acetate	9317	CC(=O)[O-].CC(=O)[O-].[Pb+2]
	Anthraquinone	6780	C1=CC=C2C(=C1)C(=O)C3=CC=CC=C3C2=O
	Methanol	887	CO
	Acetone	180	CC(=O)C
	Chloroform	6212	C(Cl)(Cl)Cl
	Hexane	8058	CCCCCC
Datura metel
	Scopolamine	3000322	CN1C2CC(CC1C3C2O3)OC(=O)C(CO)C4=CC=CC=C4
	Atropine	174174	CN1C2CCC1CC(C2)OC(=O)C(CO)C3=CC=CC=C3
	Hyoscyamine	64692	CN1C2CCC1CC(C2)OC(=O)C(CO)C3=CC=CC=C3
	Hyoscine	3000322	CN1C2CC(CC1C3C2O3)OC(=O)C(CO)C4=CC=CC=C4
	Withametelin C	494784	CC12CCC3C(C1CCC2C4COC5(CC4OC(=O)C5=C)C)CC=C6C3(C(=O)C=CC6)C
	1,4-Cyclohexadiene	42616	CCOC(=O)NC1=C(C(=O)C(=C(C1=O)N2CC2)NC(=O)OCC)N3CC3
	Acetic Acid	50932954	CC(=O)O.[SnH]
Dichrostachys cinerea
	Polyethylene Glycol	174	C(CO)O
	Methanol	887	CO
Diplocyclos palmatus
	Goniothalamin	6440856	C1C=CC(=O)OC1C=CC2=CC=CC=C2
	Punicicacid	5281126	CCCCC=CC=CC=CCCCCCCCC(=O)O
	Lead Acetate	9317	CC(=O)[O-].CC(=O)[O-].[Pb+2]
	Ferric Chloride	24380	Cl[Fe](Cl)Cl
Enicostema axillare
	Betulin	72326	CC(=C)C1CCC2(C1C3CCC4C5(CCC(C(C5CCC4(C3(CC2)C)C)(C)C)O)C)CO
	Apigenin	5280443	C1=CC(=CC=C1C2=CC(=O)C3=C(C=C(C=C3O2)O)O)O
	Genkwanin	5281617	COC1=CC(=C2C(=C1)OC(=CC2=O)C3=CC=C(C=C3)O)O
	Isovitexin	162350	C1=CC(=CC=C1C2=CC(=O)C3=C(C(=C(C=C3O2)O)C4C(C(C(C(O4)CO)O)O)O)O)O
	Swertisin	369636	COC1=C(C(=C2C(=C1)OC(=CC2=O)C3=CC=C(C=C3)O)O)C4C(C(C(C(O4)CO)O)O)O
	Saponarin	441381	C1=CC(=CC=C1C2=CC(=O)C3=C(C(=C(C=C3O2)OC4C(C(C(C(O4)CO)O)O)O)C5C(C(C(C(O5)CO)O)O)O)O)O
			C1=CC(=CC=C1C2=CC(=O)C3=C(C(=C(C=C3O2)OC4C(C(C(C(O4)CO)O)O)O)C5C(C(C(C(O5)CO)O)O)O)O)O
	5-O Glucosylswertisin	5289556	CC(C)C(C(=O)NS(=O)(=O)OCC1C(C(C(O1)N2C=NC3=C2N=CN=C3N)O)O)N
	Vanillic Acid	8468	COC1=C(C=CC(=C1)C(=O)O)O
	Syringic Acid	10742	COC1=CC(=CC(=C1O)OC)C(=O)O
	Protocatechuic Acid	72	C1=CC(=C(C=C1C(=O)O)O)O
	P-Coumaric Acid	637542	C1=CC(=CC=C1C=CC(=O)O)O
	Ferulic Acid	445858	COC1=C(C=CC(=C1)C=CC(=O)O)O
	Aspartic Acid	424	C(C(C(=O)O)N)C(=O)O
	Methanol	887	CO
Evolvulus alsinoides
	Caffeic Acid	689043	C1=CC(=C(C=C1C=CC(=O)O)O)O
	Kaempferol-3-O-Β-Glucopyranoside	5282102	C1=CC(=CC=C1C2=C(C(=O)C3=C(C=C(C=C3O2)O)O)OC4C(C(C(C(O4)CO)O)O)O)O
	Chlorogenic Acid	1794427	C1C(C(C(CC1(C(=O)O)O)OC(=O)C=CC2=CC(=C(C=C2)O)O)O)O
	Coumarin	323	C1=CC=C2C(=C1)C=CC(=O)O2
	Anthocyanin	145858	C1=CC=C(C=C1)C2=[O+]C3=CC=CC=C3C=C2
Helicteres isora
	Rosmarinic Acid	5281792	C1=CC(=C(C=C1CC(C(=O)O)OC(=O)C=CC2=CC(=C(C=C2)O)O)O)O
	Lactic Acid	612	CC(C(=O)O)O
	Xanthine	1188	C1=NC2=C(N1)C(=O)NC(=O)N2
Hygrophila auriculata
	Thiobarbituric Acid	2723628	C1C(=O)NC(=S)NC1=O
Justicia simplex
	Coumarin	323	C1=CC=C2C(=C1)C=CC(=O)O2
	Umbeliferone	5281426	C1=CC(=CC2=C1C=CC(=O)O2)O
	Apigenin	5280443	C1=CC(=CC=C1C2=CC(=O)C3=C(C=C(C=C3O2)O)O)O
	Kaempferitrin	5486199	CC1C(C(C(C(O1)OC2=CC(=C3C(=C2)OC(=C(C3=O)OC4C(C(C(C(O4)C)O)O)O)C5=CC=C(C=C5)O)O)O)O)O
	Vitexin	5280441	C1=CC(=CC=C1C2=CC(=O)C3=C(O2)C(=C(C=C3O)O)C4C(C(C(C(O4)CO)O)O)O)O
	Vasicine	72610	C1CN2CC3=CC=CC=C3N=C2C1O
	3,4-Dihydroxyflavonol	145826	C1=CC=C2C(=C1)C(=O)C(=C(O2)C3=CC(=C(C=C3)O)O)O
	Allantoin	204	C1(C(=O)NC(=O)N1)NC(=O)N
	Quindoline	98912	C1=CC=C2C(=C1)C=C3C(=N2)C4=CC=CC=C4N3
Madhuca indica
	Sulfuric Acid	1118	OS(=O)(=O)O
	Ethyl Ester	39793	CCOP(=O)(C)SCCN(C(C)C)C(C)C
	Oleic Acid	445639	CCCCCCCCC=CCCCCCCCC(=O)O
	Linoleic Acid	5280450	CCCCCC=CCC=CCCCCCCCC(=O)O
	Palmitic Acid	985	CCCCCCCCCCCCCCCC(=O)O
	Stearic Acid	5281	CCCCCCCCCCCCCCCCCC(=O)O
Plumbago zeylanica
	Plumbagin	10205	CC1=CC(=O)C2=C(C1=O)C=CC=C2O
	Chitranone	633072	CC1=CC(=O)C2=C(C1=O)C=CC(=C2O)C3=C(C(=O)C4=C(C3=O)C(=CC=C4)O)C
	Elliptinone	146680	CC1=CC(=O)C2=C(C1=O)C=CC(=C2O)C3=C(C4=C(C=C3)C(=O)C(=CC4=O)C)O
	Soshinanolone	443777	CC1CC(=O)C2=C(C1O)C=CC=C2O
	Seselin	68229	CC1(C=CC2=C(O1)C=CC3=C2OC(=O)C=C3)C
	5-Methoxyseselin	290897	CC1(C=CC2=C3C(=C(C=C2O1)OC)C=CC(=O)O3)C
	Suberosin	68486	CC(=CCC1=C(C=C2C(=C1)C=CC(=O)O2)OC)C
	Xanthyletin	65188	CC1(C=CC2=C(O1)C=C3C(=C2)C=CC(=O)O3)C
	Xanthoxyletin	66548	CC1(C=CC2=C(O1)C=C3C(=C2OC)C=CC(=O)O3)C
