# Supplementary material for: Pharmacoinformatic Approach to Explore the Antidote Potential of Phytochemicals on Bungarotoxin from Indian Krait, Bungarus caeruleus
Source: Comput Struct Biotechnol J. 2018 Oct 31;16:450–61. doi: 10.1016/j.csbj.2018.10.005 (PMC6231056; doi:10.1016/j.csbj.2018.10.005)
Supplement: Supplementary file 2 — Supplementary material 2 [file mmc2.xlsx]

## Sheet: Suppl.Table2
Supplementary Table 2. SwissADME analysis of all selected bioactive phytochemicals and their pharmacokinetic and drug likeness features.
Canonical SMILES	Formula	MW	#Heavy atoms	#Aromatic heavy atoms	#Rotatable bonds	#H-bond acceptors	#H-bond donors	TPSA	XLOGP3	Consensus Log P	ESOL Class	Ali Class	Silicos-IT class	GI absorption	BBB permeant	CYP2D6 inhibitor	log Kp (cm/s)	Lipinski #violations	Bioavailability Score	Leadlikeness #violations	Synthetic Accessibility
CC(=O)c1c(O)cccc1O	C8H8O3	152.15	11	6	1	3	2	57.53	1.45	1.11	Soluble	Soluble	Soluble	High	Yes	No	-6.2	0	0.55	1	1
COc1cc(O)c2c(c1OC)oc(cc2=O)c1ccccc1O	C17H14O6	314.29	23	16	3	6	2	89.13	2.96	2.44	Soluble	Moderately soluble	Moderately soluble	High	No	Yes	-6.12	0	0.55	0	3.37
OCC1OC(O)C(C(C1OC1OC(CO)C(C(C1O)O)O)O)O	C12H22O11	342.3	23	0	4	11	8	189.53	-3.57	-3.39	Highly soluble	Highly soluble	Soluble	Low	No	No	-10.92	2	0.17	0	5.41
CCCS(=O)c1ccc2c(c1)[nH]c(n2)NC(=O)OC	C12H15N3O3S	281.33	19	9	6	4	2	103.29	1.45	1.59	Soluble	Soluble	Moderately soluble	High	No	No	-6.99	0	0.55	0	3.01
OC(=O)c1ccccc1C(=O)O	C8H6O4	166.13	12	6	2	4	2	74.6	0.73	0.84	Very soluble	Very soluble	Soluble	High	No	No	-6.8	0	0.56	1	1
ClC(Cl)Cl	CHCl3	119.38	4	0	0	0	0	0	2.26	2.02	Soluble	Very soluble	Soluble	Low	No	No	-5.42	0	0.55	1	3.17
CCCCCOC(=O)C=CC(=O)OCCCCC	C14H24O4	256.34	18	0	12	4	0	52.6	3.79	3.36	Soluble	Moderately soluble	Soluble	High	Yes	No	-5.17	0	0.55	2	2.85
CC(=O)C	C3H6O	58.08	4	0	0	1	0	17.07	-0.05	0.4	Very soluble	Highly soluble	Soluble	High	No	No	-6.69	0	0.55	1	1
OC(=O)c1ccccc1	C7H6O2	122.12	9	6	1	2	1	37.3	1.87	1.44	Soluble	Soluble	Soluble	High	Yes	No	-5.72	0	0.56	1	1
c1ccccc1	C6H6	78.11	6	6	0	0	0	0	2.13	2.14	Soluble	Very soluble	Soluble	Low	No	No	-5.26	0	0.55	1	1
CCCCCCCCOC(=O)c1ccccc1C(=O)OCCCCCCCC	C24H38O4	390.56	28	6	18	4	0	52.6	8.1	6.3	Poorly soluble	Poorly soluble	Poorly soluble	High	No	No	-2.93	1	0.55	3	3.41
CC(=CCCC=C(CCC=C(CCC=C(C)C)C)C)CCC=C(CCC=C(C)C)C	C30H50	410.72	30	0	15	0	0	0	11.58	9.38	Poorly soluble	Insoluble	Poorly soluble	Low	No	No	-0.58	1	0.55	3	4.73
OC(=O)C1CCN1	C4H7NO2	101.1	7	0	1	3	2	49.33	-2.84	-1.19	Highly soluble	Highly soluble	Soluble	High	No	No	-8.93	0	0.55	1	1.37
O=C1CC(C)(C(=O)c2c1cccc2)S(=O)(=O)[O-].[Na+]	C11H9NaO5S	276.24	18	6	1	5	0	99.72	0.87	-1.67	Soluble	Soluble	Soluble	High	No	No	-7.37	0	0.55	0	3.12
CCCCCCCCCCCC=CCCCCC(C)C	C20H40	280.53	20	0	15	0	0	0	9.83	7.44	Poorly soluble	Poorly soluble	Poorly soluble	Low	No	No	-1.03	1	0.55	2	3.72
O=C1CCC2(C(=C1)CCC1C2CCC2(C1CCC2O)C)C	C19H28O2	288.42	21	0	0	2	1	37.3	3.32	3.46	Soluble	Soluble	Soluble	High	Yes	No	-5.7	0	0.55	0	4.62
CCCCCCCCCCCCCCCCCCCCO	C20H42O	298.55	21	0	18	1	1	20.23	9.28	6.88	Poorly soluble	Poorly soluble	Poorly soluble	Low	No	No	-1.53	1	0.55	2	2.75
CNCC(c1cccc(c1)O)O	C9H13NO2	167.21	12	6	3	3	3	52.49	-0.31	0.65	Very soluble	Very soluble	Soluble	High	No	No	-7.54	0	0.55	1	1.62
CCCCOC(=O)c1ccccc1C(=O)OCCCC	C16H22O4	278.34	20	6	10	4	0	52.6	4.5	3.69	Soluble	Moderately soluble	Moderately soluble	High	Yes	No	-4.8	0	0.55	2	2.41
COc1cn2c3ccccc3c3c2c(c1=O)ncc3	C15H10N2O2	250.25	19	16	1	3	0	43.6	2.54	2.16	Soluble	Soluble	Moderately soluble	High	Yes	Yes	-6.02	0	0.55	0	2.28
O=C1OCC(=C1)C1CCC2(C1(C)CCC1C2CCC2C1(C)CCC(C2)OC1CC(O)C(C(O1)C)OC1CC(O)C(C(O1)C)OC1CC(O)C(C(O1)C)O)O	C41H64O13	764.94	54	0	7	13	5	182.83	1.85	2.61	Moderately soluble	Moderately soluble	Soluble	Low	No	No	-9.65	2	0.17	1	8.74
Oc1ccc(cc1)c1cc(=O)c2c(o1)cc(c(c2O)C1CC(O)C(C(O1)C)O)O	C21H20O8	400.38	29	16	2	8	5	140.59	1.68	1.41	Soluble	Moderately soluble	Soluble	High	No	No	-7.55	0	0.55	1	4.75
CCCCCCCCCCCCCCCCC	C17H36	240.47	17	0	14	0	0	0	8.82	6.79	Moderately soluble	Poorly soluble	Poorly soluble	Low	No	No	-1.5	1	0.55	3	2.38
COc1cc(OC)c2c(c1)oc(cc2=O)c1ccccc1	C17H14O4	282.29	21	16	3	4	0	48.67	3.62	3.13	Moderately soluble	Moderately soluble	Poorly soluble	High	Yes	Yes	-5.45	0	0.55	1	3.15
OCC1OC(Oc2cc(cc(c2OC)OC)c2coc3c(c2=O)c(O)cc(c3)O)C(C(C1O)O)O	C23H24O12	492.43	35	16	6	12	6	188.51	0.8	0.32	Soluble	Moderately soluble	Soluble	Low	No	No	-8.74	2	0.17	1	5.39
OCC1OC(C(C(C1O)O)O)c1c(O)cc2c(c1O)c(=O)cc(o2)c1ccc(cc1)O	C21H20O10	432.38	31	16	3	10	7	181.05	0.21	0.05	Soluble	Soluble	Soluble	Low	No	No	-8.79	1	0.55	1	4.99
CCCCCCCCCCCCO	C12H26O	186.33	13	0	10	1	1	20.23	5.13	3.94	Soluble	Moderately soluble	Moderately soluble	High	Yes	No	-3.79	0	0.55	3	1.85
Oc1ccc(cc1)C(=O)O	C7H6O3	138.12	10	6	1	3	2	57.53	1.58	1.05	Soluble	Soluble	Soluble	High	Yes	No	-6.02	0	0.56	1	1
CC=C(C(C)C)CCC(C1CCC2C1(C)CCC1C2=CCC2C1(C)CCC(C2C)O)C	C30H50O	426.72	31	0	5	1	1	20.23	9.03	7.26	Poorly soluble	Poorly soluble	Moderately soluble	Low	No	No	-2.49	1	0.55	2	6.22
O=Cc1ccc(cc1)O	C7H6O2	122.12	9	6	1	2	1	37.3	1.35	1.17	Very soluble	Very soluble	Soluble	High	Yes	No	-6.09	0	0.55	1	1
CC(=CCCC=C(CCC=C(CCC=C(C)C)C)C)CCC=C(CCC=C(C)C)C	C30H50	410.72	30	0	15	0	0	0	11.58	9.38	Poorly soluble	Insoluble	Poorly soluble	Low	No	No	-0.58	1	0.55	3	4.73
OC(=O)C=Cc1ccc(cc1)[O-]	C9H7O3	163.15	12	6	2	3	1	60.36	1.46	1.35	Soluble	Soluble	Soluble	High	Yes	No	-6.26	0	0.56	1	1.58
CCC(C(C)C)C=CC(C1CCC2C1(C)CCC1C2CC=C2C1(C)CCC(C2)O)C	C29H48O	412.69	30	0	5	1	1	20.23	8.56	6.96	Poorly soluble	Poorly soluble	Moderately soluble	Low	No	No	-2.74	1	0.55	2	6.21
COC(=O)CCC(c1ccccc1C)C(=O)c1cccc(c1)O	C19H20O4	312.36	23	12	7	4	1	63.6	3.43	3.37	Soluble	Moderately soluble	Moderately soluble	High	Yes	Yes	-5.77	0	0.55	0	2.93
CC=CCC1=C(C)C(CC1=O)OC(=O)C1C(C1(C)C)C=C(C(=O)OC)C	C21H28O5	360.44	26	0	8	5	0	69.67	3.89	3.73	Soluble	Moderately soluble	Soluble	High	Yes	Yes	-5.74	0	0.55	3	4.84
C=O	CH2O	30.03	2	0	0	1	0	17.07	1.24	0.08	Very soluble	Very soluble	Soluble	Low	No	No	-5.6	0	0.55	1	1
CC1(O)CC=C2C(CC1)(C)CCCC2(C)C	C15H26O	222.37	16	0	0	1	1	20.23	4.08	3.72	Soluble	Moderately soluble	Soluble	High	Yes	No	-4.76	0	0.55	2	4.08
ClCCl	CH2Cl2	84.93	3	0	0	0	0	0	1.5	1.45	Very soluble	Very soluble	Soluble	Low	No	No	-5.75	0	0.55	1	3.17
BrC(C(=O)O)Cc1ccccc1	C9H9BrO2	229.07	12	6	3	2	1	37.3	2.57	2.16	Soluble	Soluble	Soluble	High	Yes	No	-5.87	0	0.56	1	2.03
OCc1c[nH]c2c1cccc2	C9H9NO	147.17	11	9	1	1	2	36.02	1.06	1.45	Very soluble	Very soluble	Soluble	High	Yes	No	-6.45	0	0.55	1	1.05
CCCCCCCCCC(CO)C	C12H26O	186.33	13	0	9	1	1	20.23	5.02	3.86	Soluble	Moderately soluble	Soluble	High	Yes	No	-3.87	0	0.55	3	2.3
CCCCCCCCCCCCCCCCC(=O)[O-]	C17H33O2	269.44	19	0	15	2	0	40.13	7.69	5.31	Moderately soluble	Poorly soluble	Moderately soluble	High	Yes	No	-2.48	1	0.56	2	2.38
Oc1ccccc1	C6H6O	94.11	7	6	0	1	1	20.23	1.46	1.41	Very soluble	Very soluble	Soluble	High	Yes	No	-5.84	0	0.55	1	1
CCCCCCCCCCCCCCCC(=O)O	C16H32O2	256.42	18	0	14	2	1	37.3	7.17	5.2	Moderately soluble	Poorly soluble	Moderately soluble	High	Yes	No	-2.77	1	0.56	2	2.31
CC(=O)O.[PbH]	C2H5O2Pb	268.26	5	0	0	2	1	37.3	-0.21	-0.27	Very soluble	Very soluble	Soluble	High	No	No	-8.09	0	0.56	0	1
O=Cc1ccc(cc1)O	C7H6O2	122.12	9	6	1	2	1	37.3	1.35	1.17	Very soluble	Very soluble	Soluble	High	Yes	No	-6.09	0	0.55	1	1
CCCCCCCCCCCCCCCC(=O)O	C16H32O2	256.42	18	0	14	2	1	37.3	7.17	5.2	Moderately soluble	Poorly soluble	Moderately soluble	High	Yes	No	-2.77	1	0.56	2	2.31
CCCCCCCCCCCCCCCCCCC(=O)O	C19H38O2	298.5	21	0	17	2	1	37.3	8.75	6.28	Poorly soluble	Poorly soluble	Poorly soluble	High	No	No	-1.91	1	0.56	2	2.65
OCC(C(C(C(C(C=O)O)O)O)O)O	C7H14O7	210.18	14	0	6	7	6	138.45	-3.56	-2.76	Highly soluble	Highly soluble	Soluble	Low	No	No	-10.11	1	0.55	1	3.6
CCC(CCCCCCCCCCCCCCCCCCCCC(=O)N1CCCC1)C	C29H57NO	435.77	31	0	23	1	0	20.31	12.12	8.88	Poorly soluble	Insoluble	Poorly soluble	Low	No	No	-0.35	1	0.55	3	4.03
CCCCCC	C6H14	86.18	6	0	3	0	0	0	3.9	2.83	Soluble	Soluble	Soluble	Low	Yes	No	-4.06	0	0.55	2	1
CCCCCCCCC(=O)O	C9H18O2	158.24	11	0	7	2	1	37.3	3.42	2.6	Soluble	Soluble	Soluble	High	Yes	No	-4.84	0	0.56	1	1.57
NC(=O)NC1NC(=O)NC1=O	C4H6N4O3	158.12	11	0	2	3	4	113.32	-2.17	-1.85	Highly soluble	Highly soluble	Soluble	Low	No	No	-8.81	0	0.55	1	2.42
CCCCCCCC=CCCCCCCCCCCC=CCCC=CCCCC(=O)O	C29H52O2	432.72	31	0	24	2	1	37.3	12.05	9.17	Poorly soluble	Insoluble	Poorly soluble	Low	No	No	-0.38	1	0.56	3	4.49
CCC(C(C)C)CCC(C1CCC2C1(C)CCC1C2CC=C2C1(C)CCC(C2)O)C	C29H50O	414.71	30	0	6	1	1	20.23	9.34	7.19	Poorly soluble	Poorly soluble	Poorly soluble	Low	No	No	-2.2	1	0.55	2	6.3
C=CCCCCCCCC(=O)[O-]	C10H17O2	169.24	12	0	8	2	0	40.13	3.32	2.47	Soluble	Soluble	Soluble	High	Yes	No	-4.98	0	0.56	2	1.75
Oc1ccc(cc1)c1oc2cc(OC3OC(C)C(C(C3O)O)O)cc(c2c(=O)c1OC1OC(C)C(C(C1O)O)O)O	C27H30O14	578.52	41	16	5	14	8	228.97	-0.09	-0.46	Soluble	Moderately soluble	Soluble	Low	No	No	-9.89	3	0.17	1	6.48
CC(=CC=CC(=CC(=O)O)C)C=CC1=C(C)CCCC1(C)C	C20H28O2	300.44	22	0	5	2	1	37.3	6.3	5.01	Moderately soluble	Poorly soluble	Soluble	High	Yes	No	-3.66	1	0.56	1	4.1
Oc1ccc(cc1)c1oc2cc(O)cc(c2c(=O)c1O)O	C15H10O6	286.24	21	16	1	6	4	111.13	1.9	1.58	Soluble	Soluble	Soluble	High	No	Yes	-6.7	0	0.55	0	3.14
COC(=O)CC(=C(C(=O)OC)CCCCCCCCCCCCCCCCOS(=O)(=O)O)C(=O)OC	C25H44O10S	536.68	36	0	25	10	1	150.88	6.42	5.13	Moderately soluble	Poorly soluble	Moderately soluble	Low	No	No	-5.02	1	0.11	3	5.05
Oc1ccc(cc1)c1oc2cc(O)cc(c2c(=O)c1O)O	C15H10O6	286.24	21	16	1	6	4	111.13	1.9	1.58	Soluble	Soluble	Soluble	High	No	Yes	-6.7	0	0.55	0	3.14
CCCCCCCC(=O)[O-]	C8H15O2	143.2	10	0	6	2	0	40.13	3.05	1.97	Soluble	Soluble	Soluble	High	Yes	No	-5.01	0	0.56	1	1.44
NC1(CCC1C=CI)C(=O)O	C7H10INO2	267.06	11	0	2	3	2	63.32	-1.64	0.14	Very soluble	Highly soluble	Soluble	High	Yes	No	-9.09	0	0.55	0	2.78
CC1=CC=CC2(C1Cc1c(C2)occ1C)C	C15H18O	214.3	16	5	0	1	0	13.14	3.67	3.52	Soluble	Soluble	Moderately soluble	High	Yes	No	-5	0	0.55	2	4.32
Oc1ccc2c(c1)oc(=O)cc2	C9H6O3	162.14	12	10	0	3	1	50.44	1.58	1.51	Soluble	Soluble	Soluble	High	Yes	No	-6.17	0	0.55	1	2.56
C=C1CC=CC2(C1Cc1c(C2)occ1C)C	C15H18O	214.3	16	5	0	1	0	13.14	3.66	3.59	Soluble	Soluble	Moderately soluble	High	Yes	No	-5.01	0	0.55	2	4.12
Oc1cc(O)c2c(c1)oc(c(c2=O)O)c1ccc(c(c1)O)O	C15H10O7	302.24	22	16	1	7	5	131.36	1.54	1.23	Soluble	Soluble	Soluble	High	No	Yes	-7.05	0	0.55	0	3.23
COC(=O)C=Cc1ccc(cc1)O	C10H10O3	178.18	13	6	3	3	1	46.53	2.26	1.81	Soluble	Soluble	Soluble	High	Yes	No	-5.78	0	0.55	1	1.84
Cc1cc2c(ccc(c2cc1O)C)C(C)C	C15H18O	214.3	16	10	1	1	1	20.23	4.67	4.02	Moderately soluble	Moderately soluble	Moderately soluble	High	Yes	Yes	-4.29	0	0.55	2	1.2
C=CC1(C)Cc2occ(c2CC1C(=C)C)C	C15H20O	216.32	16	5	2	1	0	13.14	4.65	3.98	Moderately soluble	Moderately soluble	Moderately soluble	High	Yes	No	-4.32	0	0.55	2	4.05
COc1cc2c(c3ccc4c(c3)OCO4)c3COC(=O)c3c(c2cc1OC)OC	C22H18O7	394.37	29	16	4	7	0	72.45	3.95	3.63	Moderately soluble	Moderately soluble	Poorly soluble	High	Yes	Yes	-5.9	0	0.55	2	3.38
CC1=CCC(=C(C)C)C(=O)CC(=CCC1)C	C15H22O	218.33	16	0	0	1	0	17.07	3.46	3.62	Soluble	Soluble	Soluble	High	Yes	No	-5.18	0	0.55	1	3.9
OC1CCC2(C(C1(C)C)CCC1(C2CCC2(C1=CCC1(C2CC(C)(C)CC1)C)C)C)C	C30H50O	426.72	31	0	0	1	1	20.23	9.3	7.22	Poorly soluble	Poorly soluble	Poorly soluble	Low	No	No	-2.3	1	0.55	2	6.04
O=C1CC2(CC=C1C)C(C)CCC2C(C)C	C15H24O	220.35	16	0	1	1	0	17.07	4.27	3.71	Soluble	Moderately soluble	Soluble	High	Yes	No	-4.61	0	0.55	2	4.57
CC(=CCCC=C(CCC=C(CCC=C(C)C)C)C)CCC=C(CCC=C(C)C)C	C30H50	410.72	30	0	15	0	0	0	11.58	9.38	Poorly soluble	Insoluble	Poorly soluble	Low	No	No	-0.58	1	0.55	3	4.73
CC(C1C(=O)CC(C21CCC(C(=O)C2)C)C)C	C15H24O2	236.35	17	0	1	2	0	34.14	2.88	2.96	Soluble	Soluble	Soluble	High	Yes	No	-5.7	0	0.55	1	3.9
OC1CCC2(C(C1(C)C)CCC1(C2CC=C2C1(C)CCC1(C2CC(C)(C)CC1)C(=O)O)C)C	C30H48O3	456.7	33	0	1	3	2	57.53	7.49	6.06	Poorly soluble	Poorly soluble	Poorly soluble	Low	No	No	-3.77	1	0.56	2	6.08
OCC(C(=C)C)CC=C(CCC=C(C)C)C	C15H26O	222.37	16	0	7	1	1	20.23	4.88	4.15	Soluble	Moderately soluble	Soluble	High	Yes	No	-4.19	0	0.55	2	3.62
CC1CCC2(C(C1C)C1=CCC3C(C1(CC2)C)(C)CCC1C3(C)CCC(C1(C)C)O)C(=O)O	C30H48O3	456.7	33	0	1	3	2	57.53	7.34	5.94	Poorly soluble	Poorly soluble	Moderately soluble	Low	No	No	-3.87	1	0.56	2	6.21
C=C1CCC2C(C1)(O)C(=CCC2C)C(C)C	C15H24O	220.35	16	0	1	1	1	20.23	2.94	3.36	Soluble	Soluble	Soluble	High	Yes	No	-5.56	0	0.55	1	4.27
CCOC(=O)C	C4H8O2	88.11	6	0	2	2	0	26.3	0.73	0.75	Very soluble	Very soluble	Soluble	High	Yes	No	-6.32	0	0.55	1	1
CC=Cc1cc(OC)c(cc1OC)OC	C12H16O3	208.25	15	6	4	3	0	27.69	3	2.7	Soluble	Soluble	Soluble	High	Yes	No	-5.44	0	0.55	1	2.39
CO	CH4O	32.04	2	0	0	1	1	20.23	-0.46	-0.28	Highly soluble	Highly soluble	Soluble	Low	No	No	-6.82	0	0.55	1	1
CC1CCC2C31CCC(C3)C(=C)C2(C)C	C15H24	204.35	15	0	0	0	0	0	5.08	4.5	Moderately soluble	Moderately soluble	Soluble	Low	No	No	-3.94	1	0.55	2	4.5
CC(=C)C(=O)N	C4H7NO	85.1	6	0	1	1	1	43.09	-1.11	-0.07	Highly soluble	Highly soluble	Soluble	High	No	No	-7.61	0	0.55	1	1
OC(=O)CC(C[N+](C)(C)C)OC(=O)C	C9H18NO4	204.24	14	0	6	4	1	63.6	-0.27	-1.11	Very soluble	Very soluble	Soluble	High	No	No	-7.74	0	0.55	1	2.52
OC(=O)C=Cc1ccc(cc1)O	C9H8O3	164.16	12	6	2	3	2	57.53	1.46	1.26	Soluble	Soluble	Soluble	High	Yes	No	-6.26	0	0.56	1	1.61
OCC(C(=C)C)CC=C(CCC=C(C)C)C	C15H26O	222.37	16	0	7	1	1	20.23	4.88	4.15	Soluble	Moderately soluble	Soluble	High	Yes	No	-4.19	0	0.55	2	3.62
OCC1OC(OC(=O)C=Cc2ccc(c(c2)OC)O)C(C(C1O)O)O	C16H20O9	356.32	25	6	6	9	5	145.91	-0.31	-0.37	Very soluble	Soluble	Soluble	Low	No	No	-8.69	0	0.55	1	4.55
OC(=O)C=Cc1ccccc1O	C9H8O3	164.16	12	6	2	3	2	57.53	2.03	1.4	Soluble	Soluble	Soluble	High	Yes	No	-5.86	0	0.56	1	1.85
CC=Cc1ccc(cc1)OC	C10H12O	148.2	11	6	2	1	0	9.23	3.3	2.79	Soluble	Soluble	Soluble	High	Yes	No	-4.86	0	0.55	1	1.47
C=C1CCC2C(C1)(O)C(=CCC2C)C(C)C	C15H24O	220.35	16	0	1	1	1	20.23	2.94	3.36	Soluble	Soluble	Soluble	High	Yes	No	-5.56	0	0.55	1	4.27
OCC1OC(OC(=O)C=Cc2ccc(c(c2)O)O)C(C(C1O)O)O	C15H18O9	342.3	24	6	5	9	6	156.91	-0.64	-0.98	Very soluble	Soluble	Soluble	Low	No	No	-8.84	1	0.55	0	4.47
CCCCCC=CCC=CCCCCCCCC(=O)O	C18H32O2	280.45	20	0	14	2	1	37.3	6.98	5.45	Moderately soluble	Poorly soluble	Moderately soluble	High	Yes	No	-3.05	1	0.56	2	3.1
COC(=O)C1C2=C3N=C(C(C3CCC(=O)O)C)C=c3[nH]c(=Cc4[nH]c(C=C5N=C2C(=C5C)C1=O)c(CC)c4C=O)c(c3C)C=C	C35H34N4O6	606.67	45	10	8	8	3	154.04	4.29	3.88	Moderately soluble	Poorly soluble	Poorly soluble	Low	No	No	-6.95	1	0.11	3	8.26
CC(c1ccccc1)N	C8H11N	121.18	9	6	1	1	1	26.02	1.16	1.55	Very soluble	Very soluble	Soluble	High	Yes	No	-6.22	0	0.55	1	1
O=CC1(C)C(O)CCC2(C1CCC1(C2CC=C2C1(C)CCC1(C2CC(C(C1)O)(C)C)C(=O)O)C)C	C30H46O5	486.68	35	0	2	5	3	94.83	5.33	4.47	Poorly soluble	Poorly soluble	Moderately soluble	High	No	No	-5.48	0	0.56	2	6.42
CC1=CC2C(CC1)C(=CCC2C(C)C)C	C15H24	204.35	15	0	1	0	0	0	4.08	4.08	Soluble	Soluble	Soluble	Low	No	No	-4.65	1	0.55	2	4.35
OC1CC2(C)C(C(C1O)(C)C)CCC1(C2CC=C2C1(C)CCC1(C2CC(C)(C)CC1)C(=O)O)C	C30H48O4	472.7	34	0	1	4	3	77.76	6.51	5.24	Poorly soluble	Poorly soluble	Moderately soluble	High	No	No	-4.56	1	0.56	2	6.22
CC1=CC2C(CC1)C(C)(O)CCC2C(C)C	C15H26O	222.37	16	0	1	1	1	20.23	3.34	3.43	Soluble	Soluble	Soluble	High	Yes	No	-5.29	0	0.55	1	4.29
O=CC1(C)C(O)CCC2(C1CCC1(C2CC=C2C1(C)CC(O)C1(C2CC(CC1)(C)C)C(=O)O)C)C	C30H46O5	486.68	35	0	2	5	3	94.83	6.07	4.6	Poorly soluble	Poorly soluble	Moderately soluble	High	No	No	-4.96	0	0.56	2	6.3
CC1=CCC(=C(C)C)CC1	C10H16	136.23	10	0	0	0	0	0	4.47	3.4	Soluble	Moderately soluble	Soluble	Low	Yes	No	-3.96	0	0.55	2	2.98
O=c1ccc2c(o1)cccc2	C9H6O2	146.14	11	10	0	2	0	30.21	1.39	1.82	Soluble	Very soluble	Soluble	High	Yes	No	-6.2	0	0.55	1	2.74
CC1CCC2C31CCC(C3)C(=C)C2(C)C	C15H24	204.35	15	0	0	0	0	0	5.08	4.5	Moderately soluble	Moderately soluble	Soluble	Low	No	No	-3.94	1	0.55	2	4.5
OCC1OC(C(C1O)O)n1cnc2c1nc(SCCC1OCCO1)nc2N	C15H21N5O6S	399.42	27	9	6	9	4	183.3	-0.49	-0.69	Very soluble	Soluble	Soluble	Low	No	No	-9.08	1	0.55	1	4.66
C=C1CCC(C2(C1C1C(C1C(C)C)C2)C)O	C15H24O	220.35	16	0	1	1	1	20.23	3.18	3.27	Soluble	Soluble	Soluble	High	Yes	No	-5.39	0	0.55	1	3.79
COc1cc2oc(=O)ccc2c(c1CC=C(C)C)OC	C16H18O4	274.31	20	10	4	4	0	48.67	3.78	3.34	Moderately soluble	Moderately soluble	Moderately soluble	High	Yes	No	-5.29	0	0.55	1	3.08
COc1ccc(cc1)c1cc(=O)c2c(o1)c(C1OCC(C(C1O)O)O)c(c(c2O)C1OCC(C(C1O)O)O)OC	C27H30O13	562.52	40	16	5	13	7	208.74	-1.47	-0.51	Soluble	Soluble	Soluble	Low	No	No	-10.78	3	0.17	1	6.13
O=CC1=C(C)CCCC1(C)C	C10H16O	152.23	11	0	1	1	0	17.07	2.43	2.52	Soluble	Soluble	Soluble	High	Yes	No	-5.5	0	0.55	1	2.67
OC1CCC2(C3(C1)OOC1(C2CCC2(C1CCC2C(C=CC(C(C)C)C)C)C)C=C3)C	C28H44O3	428.65	31	0	4	3	1	38.69	6.71	5.76	Poorly soluble	Poorly soluble	Moderately soluble	High	No	No	-4.15	1	0.55	2	7.61
COC(=O)c1ccccc1O	C8H8O3	152.15	11	6	2	3	1	46.53	2.55	1.66	Soluble	Soluble	Soluble	High	Yes	No	-5.42	0	0.55	1	1.11
OC(=O)c1c(O)cccc1O	C7H6O4	154.12	11	6	1	4	3	77.76	2.2	0.89	Soluble	Soluble	Soluble	High	No	No	-5.68	0	0.56	1	1
CC1CCCC23C1(C)CC1C(C2)C1(C3)C	C15H24	204.35	15	0	0	0	0	0	5.3	4.52	Moderately soluble	Moderately soluble	Soluble	Low	Yes	No	-3.78	1	0.55	2	4.3
OCC1OC(OCC2(C)C(O)CCC3(C2CCC(=C)C3CC=C2C(O)COC2=O)C)C(C(C1O)O)O	C26H40O10	512.59	36	0	6	10	6	166.14	0.02	0.62	Soluble	Soluble	Soluble	Low	No	No	-9.41	2	0.17	1	6.61
C=CC(CCC=C(CCC=C(C)C)C)(O)C	C15H26O	222.37	16	0	7	1	1	20.23	4.83	4.19	Soluble	Moderately soluble	Soluble	High	Yes	No	-4.23	0	0.55	2	3.53
CC(C1CCC(C23C1C2C(=CC3)C)C)C	C15H24	204.35	15	0	1	0	0	0	4.47	4.31	Soluble	Moderately soluble	Soluble	Low	Yes	No	-4.37	1	0.55	2	5.31
Oc1ccc2c(c1)CCC1C2CCC2(C1CCC2O)C	C18H24O2	272.38	20	6	0	2	2	40.46	4.01	3.4	Moderately soluble	Moderately soluble	Soluble	High	Yes	Yes	-5.11	0	0.55	1	3.49
CC1=CC2C(CC1)(O)C(C)CCC2C(C)C	C15H26O	222.37	16	0	1	1	1	20.23	3.7	3.52	Soluble	Soluble	Soluble	High	Yes	No	-5.03	0	0.55	2	4.34
OC1CCC2(C(C1(C)C)CCC1(C2CC=C2C1(C)CCC1(C2CC(C)(C)CC1)C)C)C	C30H50O	426.72	31	0	0	1	1	20.23	9.15	7.18	Poorly soluble	Poorly soluble	Poorly soluble	Low	No	No	-2.41	1	0.55	2	6.04
CC(C1CCC(C23C1C2C(=C)CC3)C)C	C15H24	204.35	15	0	1	0	0	0	4.71	4.41	Moderately soluble	Moderately soluble	Soluble	Low	Yes	No	-4.2	1	0.55	2	4.24
COc1cc(CCc2ccc(c(c2)OC)O)cc(c1)O	C16H18O4	274.31	20	12	5	4	2	58.92	3.03	2.86	Soluble	Soluble	Moderately soluble	High	Yes	Yes	-5.82	0	0.55	0	2.07
CC1=CC(CCCC(=CCC1)C)C(=C)C	C15H24	204.35	15	0	1	0	0	0	4.9	4.39	Moderately soluble	Moderately soluble	Soluble	Low	No	No	-4.07	1	0.55	2	4.19
OC1CCC(=C)C(=CC=C2CCCC3(C2CCC3C(CCC(C(O)(C)C)O)C)C)C1	C27H44O3	416.64	30	0	6	3	3	60.69	5.02	5.09	Moderately soluble	Poorly soluble	Moderately soluble	High	No	No	-5.28	1	0.55	2	6.23
CC1=CCCC(=C)C2C(CC1)C(C2)(C)C	C15H24	204.35	15	0	0	0	0	0	4.38	4.24	Soluble	Moderately soluble	Soluble	Low	No	No	-4.44	1	0.55	2	4.51
OCC1OC(OC(=O)c2cc(O)c(c(c2)O)O)C(C(C1O)O)O	C13H16O10	332.26	23	6	4	10	7	177.14	-1.42	-1.41	Very soluble	Very soluble	Soluble	Low	No	No	-9.33	1	0.55	0	4.17
CC(C1CCC(C23C1C2C(=C)CC3)C)C	C15H24	204.35	15	0	1	0	0	0	4.71	4.41	Moderately soluble	Moderately soluble	Soluble	Low	Yes	No	-4.2	1	0.55	2	4.24
O=C(c1cc(O)c(c(c1)O)O)OCC1OC(C(C1O)(O)COC(=O)c1cc(O)c(c(c1)O)O)O	C20H20O14	484.36	34	12	8	14	9	243.9	-1.05	-1	Very soluble	Soluble	Soluble	Low	No	No	-10	2	0.17	2	4.5
CC1=CC(CCCC(=CCC1)C)C(=C)C	C15H24	204.35	15	0	1	0	0	0	4.9	4.39	Moderately soluble	Moderately soluble	Soluble	Low	No	No	-4.07	1	0.55	2	4.19
OC(=O)CC1C(=O)OC2C(COC(=O)c3cc(O)c(c(c3)O)O)OC(C(C2OC(=O)c2cc(O)c(c(c2)O)O)OC(=O)c2c3C1C(O)C(=O)Oc3c(c(c2)O)O)OC(=O)c1cc(O)c(c(c1)O)O	C41H32O27	956.68	68	24	12	27	13	447.09	0.66	-0.66	Moderately soluble	Poorly soluble	Soluble	Low	No	No	-11.67	3	0.11	2	8.39
CC(=CCCC(C1CC=C(C=C1)C)C)C	C15H24	204.35	15	0	4	0	0	0	5.17	4.47	Moderately soluble	Moderately soluble	Soluble	Low	No	No	-3.88	1	0.55	2	4.81
Oc1cc(O)c2c(c1)oc(c(c2=O)O)c1ccc(c(c1)O)O	C15H10O7	302.24	22	16	1	7	5	131.36	1.54	1.23	Soluble	Soluble	Soluble	High	No	Yes	-7.05	0	0.55	0	3.23
CC1=CCCC(=C)C=CC(CC1)C(C)C	C15H24	204.35	15	0	1	0	0	0	4.74	4.3	Moderately soluble	Moderately soluble	Soluble	Low	No	No	-4.18	1	0.55	2	4.55
OCC1OC1(C)CCCC(CCCC(CCCC(C)C)C)C	C20H40O2	312.53	22	0	13	2	1	32.76	6.91	5.59	Moderately soluble	Poorly soluble	Moderately soluble	High	Yes	Yes	-3.3	0	0.55	2	4.57
CO	CH4O	32.04	2	0	0	1	1	20.23	-0.46	-0.28	Highly soluble	Highly soluble	Soluble	Low	No	No	-6.82	0	0.55	1	1
OC(=O)CC1C(=O)OC2C3COC(=O)c4cc(O)c(c(c4c4c(C(=O)OC2C(OC(=O)c2c5C1C(O)C(=O)Oc5c(c(c2)O)O)C(O3)OC(=O)c1cc(O)c(c(c1)O)O)cc(O)c(c4O)O)O)O	C41H30O27	954.66	68	24	5	27	13	447.09	0.36	-0.92	Moderately soluble	Poorly soluble	Soluble	Low	No	No	-11.87	3	0.11	1	7.96
CC(C1CCC2(C3C1C2C(=CC3)C)C)C	C15H24	204.35	15	0	1	0	0	0	4.47	4.3	Soluble	Moderately soluble	Soluble	Low	Yes	No	-4.37	1	0.55	2	4.62
OC1C2COC(=O)c3cc(O)c(c(c3c3c(C(=O)OC1C(C(O2)OC(=O)c1cc(O)c(c(c1)O)O)O)cc(O)c(c3O)O)O)O	C27H22O18	634.45	45	18	3	18	11	310.66	0.07	-0.71	Soluble	Poorly soluble	Soluble	Low	No	No	-10.12	3	0.17	1	6.66
CC1=CCC(C)(C)C=CCC(=CCC1)C	C15H24	204.35	15	0	0	0	0	0	4.55	4.26	Soluble	Moderately soluble	Soluble	Low	No	No	-4.32	1	0.55	2	3.66
COc1c(O)cc(cc1O)C(=O)O	C8H8O5	184.15	13	6	2	5	3	86.99	1.03	0.71	Very soluble	Soluble	Soluble	High	No	No	-6.69	0	0.56	1	1.38
CCCC	C4H10	58.12	4	0	1	0	0	0	2.89	2.05	Very soluble	Soluble	Soluble	Low	No	No	-4.6	0	0.55	1	1
OC(=O)c1cc(O)c(c(c1)O)O	C7H6O5	170.12	12	6	1	5	4	97.99	0.7	0.21	Very soluble	Soluble	Soluble	High	No	No	-6.84	0	0.56	1	1.22
CCCCCCCCCC(OC(=O)C(F)(F)F)CCC	C15H27F3O2	296.37	20	0	13	5	0	26.3	7.05	5.48	Moderately soluble	Poorly soluble	Moderately soluble	Low	No	No	-3.1	1	0.55	2	2.81
COc1cc(cc(c1[O-])O)C(=O)O	C8H7O5	183.14	13	6	2	5	2	89.82	0.71	0.73	Very soluble	Soluble	Soluble	High	No	No	-6.91	0	0.56	1	1.56
CCCCCCCC	C8H18	114.23	8	0	5	0	0	0	5.18	3.66	Soluble	Moderately soluble	Soluble	Low	Yes	No	-3.32	1	0.55	2	1.42
Oc1cc(O)c2c(c1)oc(cc2=O)c1ccc(c(c1)O)O	C15H10O6	286.24	21	16	1	6	4	111.13	2.53	1.73	Soluble	Moderately soluble	Soluble	High	No	Yes	-6.25	0	0.55	0	3.02
CC(=O)O	C2H4O2	60.05	4	0	0	2	1	37.3	-0.21	-0.09	Very soluble	Very soluble	Soluble	High	No	No	-6.82	0	0.56	1	1
CCC(C(C)C)CCC(C1CCC2C1(C)CCC1C2CC=C2C1(C)CCC(C2)O)C	C29H50O	414.71	30	0	6	1	1	20.23	9.34	7.19	Poorly soluble	Poorly soluble	Poorly soluble	Low	No	No	-2.2	1	0.55	2	6.3
CCCCCCCCCCCCCCCCC	C17H36	240.47	17	0	14	0	0	0	8.82	6.79	Moderately soluble	Poorly soluble	Poorly soluble	Low	No	No	-1.5	1	0.55	3	2.38
CCC(C(C)C)C=CC(C1CCC2C1(C)CCC1C2CC=C2C1(C)CCC(C2)O)C	C29H48O	412.69	30	0	5	1	1	20.23	8.56	6.96	Poorly soluble	Poorly soluble	Moderately soluble	Low	No	No	-2.74	1	0.55	2	6.21
CCCCO	C4H10O	74.12	5	0	2	1	1	20.23	0.88	0.88	Very soluble	Very soluble	Soluble	High	Yes	No	-6.13	0	0.55	1	1
OC1CCC2(C(=CCC3C2CCC2(C3CCC2C(CCC(C(C)C)C)C)C)C1)C	C28H48O	400.68	29	0	5	1	1	20.23	8.8	6.9	Poorly soluble	Poorly soluble	Moderately soluble	Low	No	No	-2.5	1	0.55	2	6.17
CCCCCCCCCCCCCCCCCCCCCCCCCCCCCCCCCCCCCCCCCCCC	C44H90	619.19	44	0	41	0	0	0	23.45	16.54	Insoluble	Insoluble	Insoluble	Low	No	No	6.57	2	0.17	3	5.76
CCCCCCCCCCCCCCCC(=O)O	C16H32O2	256.42	18	0	14	2	1	37.3	7.17	5.2	Moderately soluble	Poorly soluble	Moderately soluble	High	Yes	No	-2.77	1	0.56	2	2.31
CC1=CCCC(=C)C2C(CC1)C(C2)(C)C	C15H24	204.35	15	0	0	0	0	0	4.38	4.24	Soluble	Moderately soluble	Soluble	Low	No	No	-4.44	1	0.55	2	4.51
OCC=C(CCCC(CCCC(CCCC(C)C)C)C)C	C20H40O	296.53	21	0	13	1	1	20.23	8.19	6.22	Moderately soluble	Poorly soluble	Moderately soluble	Low	No	No	-2.29	1	0.55	2	4.3
CCOC(=O)C	C4H8O2	88.11	6	0	2	2	0	26.3	0.73	0.75	Very soluble	Very soluble	Soluble	High	Yes	No	-6.32	0	0.55	1	1
CCCCCC=CCC=CCCCCCCCC(=O)O	C18H32O2	280.45	20	0	14	2	1	37.3	6.98	5.45	Moderately soluble	Poorly soluble	Moderately soluble	High	Yes	No	-3.05	1	0.56	2	3.1
CNS(=O)(=O)Cc1ccc2c(c1)c(CCN(C)C)c[nH]2	C14H21N3O2S	295.4	20	9	6	4	2	73.58	1.11	1.46	Soluble	Soluble	Moderately soluble	High	Yes	No	-7.31	0	0.55	0	2.56
c1ccc(cc1)c1ccc2c([o+]1)cccc2	C15H11O	207.25	16	16	1	1	0	13.14	3.39	2.63	Soluble	Soluble	Moderately soluble	High	Yes	Yes	-5.16	0	0.55	1	2.78
CCCCCCCCCCCCCCCCCCCCCC(=O)O	C22H44O2	340.58	24	0	20	2	1	37.3	10.37	7.4	Poorly soluble	Insoluble	Poorly soluble	Low	No	No	-1.01	1	0.56	2	3
NC(C(=O)O)C[Se]	C3H6NO2Se	167.05	7	0	2	3	2	63.32	-3.12	-1.79	Highly soluble	Highly soluble	Soluble	High	No	No	-9.53	0	0.55	1	1.98
O=C1OCC2COC(=O)c3ccc1cc3C(=O)O2	C12H8O6	248.19	18	6	0	6	0	78.9	1.09	1.2	Soluble	Soluble	Soluble	High	No	No	-7.04	0	0.55	1	3.97
[K+].[I-]	IK	166	2	0	0	3	2	0	-3.12	-1.79	Highly soluble	Highly soluble	Soluble	High	No	No	-9.53	0	0.55	1	1.98
CCCCCCCCCCC	C11H24	156.31	11	0	8	0	0	0	5.56	4.56	Soluble	Moderately soluble	Moderately soluble	Low	No	No	-3.31	1	0.55	3	1.72
[O-]C(=O)C.[Na+]	C2H3NaO2	82.03	5	0	0	2	0	40.13	-0.21	-1.63	Very soluble	Very soluble	Soluble	Low	No	No	-6.95	0	0.55	1	1
OCCCCCCCCCCCCC#CCCC	C17H32O	252.44	18	0	12	1	1	20.23	6.65	5.31	Moderately soluble	Poorly soluble	Moderately soluble	High	Yes	No	-3.12	1	0.55	2	4.04
CC(=CCCC(C1CCC2(C1(C)CCC1=C2CCC2C1(C)CCC(C2(C)C)O)C)C)C	C30H50O	426.72	31	0	4	1	1	20.23	8.91	7.42	Poorly soluble	Poorly soluble	Poorly soluble	Low	No	No	-2.58	1	0.55	2	6.07
CCOC(=O)CCC(C1CCC2C1(C)C(O)CC1C2C(O)CC2C1(C)CCC(C2)O)C	C26H44O5	436.62	31	0	6	5	3	86.99	2.71	3.52	Soluble	Moderately soluble	Soluble	High	No	No	-7.04	0	0.55	1	5.39
COC1C(O)C(OC2CCC3(C(C2)CCC2C3CCC3(C2(O)CCC3C2=CC(=O)OC2)C)C=O)OC(C1O)C	C30H44O9	548.66	39	0	5	9	3	131.75	1.05	2.05	Soluble	Soluble	Soluble	High	No	No	-8.9	1	0.55	1	6.89
CCCCOC(=O)c1ccccc1C(=O)OCCCC	C16H22O4	278.34	20	6	10	4	0	52.6	4.5	3.69	Soluble	Moderately soluble	Moderately soluble	High	Yes	No	-4.8	0	0.55	2	2.41
OC1CCC2(C(C1(C)C)CCC1(C2CCC2(C1=CCC1(C2CC(C)(C)CC1)C)C)C)C	C30H50O	426.72	31	0	0	1	1	20.23	9.3	7.22	Poorly soluble	Poorly soluble	Poorly soluble	Low	No	No	-2.3	1	0.55	2	6.04
O=c1ccc2c(c1)cc[nH]c2	C9H7NO	145.16	11	10	0	1	1	32.86	0.52	1.33	Very soluble	Very soluble	Soluble	High	Yes	No	-6.82	0	0.55	1	1.2
OC1CCC2(C(C1(C)C)CCC1(C2CC=C2C1(C)CCC1(C2CC(C)(C)CC1)C)C)C	C30H50O	426.72	31	0	0	1	1	20.23	9.15	7.18	Poorly soluble	Poorly soluble	Poorly soluble	Low	No	No	-2.41	1	0.55	2	6.04
CCCCCCCCCCCCCCCCCC=CCCCCCCCCCCCCCCCC	C35H70	490.93	35	0	31	0	0	0	18.24	13.13	Insoluble	Insoluble	Insoluble	Low	No	No	3.66	1	0.55	3	5.57
COC1C(O)C(OC2CCC3(C(C2)CCC2C3CCC3(C2(O)CCC3C2=CC(=O)OC2)C)C)OC(C1O)C	C30H46O8	534.68	38	0	4	8	3	114.68	2.1	2.7	Moderately soluble	Moderately soluble	Soluble	High	No	No	-8.07	1	0.55	1	6.97
O=C1c2ccccc2C(=O)c2c1cccc2	C14H8O2	208.21	16	12	0	2	0	34.14	3.39	2.64	Soluble	Soluble	Moderately soluble	High	Yes	No	-5.16	0	0.55	1	2.07
CC(=O)C=CC1(O)C(=CC(=O)CC1(C)C)C	C13H18O3	222.28	16	0	2	3	1	54.37	0.5	1.59	Very soluble	Very soluble	Soluble	High	Yes	No	-7.3	0	0.55	1	3.46
CCCCOCCOCCOCc1cc2OCOc2cc1CCC	C19H30O5	338.44	24	6	13	5	0	46.15	4.75	4.01	Moderately soluble	Moderately soluble	Poorly soluble	High	Yes	Yes	-4.99	0	0.55	2	3.51
CC(=CCCC(C1CCC2(C1(C)CCC13C2CCC2C3(C1)CCC(C2(C)C)O)C)C)C	C30H50O	426.72	31	0	4	1	1	20.23	9.78	7.51	Poorly soluble	Insoluble	Poorly soluble	Low	No	No	-1.96	1	0.55	2	6.51
CO	CH4O	32.04	2	0	0	1	1	20.23	-0.46	-0.28	Highly soluble	Highly soluble	Soluble	Low	No	No	-6.82	0	0.55	1	1
OC1CC(O)C(C(C1O)O)O	C6H12O5	164.16	11	0	0	5	5	101.15	-2.73	-2.03	Highly soluble	Highly soluble	Soluble	Low	No	No	-9.24	0	0.55	1	3.39
CCCCOCCOCCOCc1cc2OCOc2cc1CCC	C19H30O5	338.44	24	6	13	5	0	46.15	4.75	4.01	Moderately soluble	Moderately soluble	Poorly soluble	High	Yes	Yes	-4.99	0	0.55	2	3.51
OC(C(C(=O)O)O)C(=O)O	C4H6O6	150.09	10	0	3	6	4	115.06	-1.88	-1.78	Highly soluble	Very soluble	Soluble	Low	No	No	-8.55	0	0.56	1	2.57
ClC(Cl)Cl	CHCl3	119.38	4	0	0	0	0	0	2.26	2.02	Soluble	Very soluble	Soluble	Low	No	No	-5.42	0	0.55	1	3.17
OC=O	CH2O2	46.03	3	0	0	2	1	37.3	-0.2	-0.32	Highly soluble	Very soluble	Soluble	High	No	No	-6.72	0	0.56	1	1
CCO	C2H6O	46.07	3	0	0	1	1	20.23	-0.09	0.09	Very soluble	Highly soluble	Soluble	Low	No	No	-6.64	0	0.55	1	1
CCCC(=O)O	C4H8O2	88.11	6	0	2	2	1	37.3	0.79	0.68	Very soluble	Very soluble	Soluble	High	Yes	No	-6.28	0	0.56	1	1
COc1ccc(cc1C(=O)NCCc1ccc(cc1)S(=O)(=O)NC(=O)NC1CCCCC1)Cl	C23H28ClN3O5S	494	33	12	11	5	3	121.98	4.81	3.58	Moderately soluble	Poorly soluble	Poorly soluble	Low	No	Yes	-5.9	0	0.55	3	3.34
CC(=C)C1CCC2(C1C1CCC3C(C1(C)CC2)(C)CCC1C3(C)CCC(C1(C)C)O)C	C30H50O	426.72	31	0	1	1	1	20.23	9.87	7.31	Poorly soluble	Insoluble	Poorly soluble	Low	No	No	-1.9	1	0.55	2	5.49
SCC(C(=O)N1CCCC1C(=O)O)C	C9H15NO3S	217.29	14	0	4	3	1	96.41	0.34	0.62	Very soluble	Very soluble	Soluble	High	No	No	-7.38	0	0.56	1	2.47
CCC(C(C)C)C=CC(C1CCC2C1(C)CCC1C2CC=C2C1(C)CCC(C2)O)C	C29H48O	412.69	30	0	5	1	1	20.23	8.56	6.96	Poorly soluble	Poorly soluble	Moderately soluble	Low	No	No	-2.74	1	0.55	2	6.21
CCC(O)C	C4H10O	74.12	5	0	1	1	1	20.23	0.61	0.8	Very soluble	Very soluble	Soluble	High	Yes	No	-6.32	0	0.55	1	1
CC=C(C(=O)OC1C(O)C2(COC(=O)C)C(O)CC3(C(=CCC4C3(C)CCC3C4(C)CCC(C3(C)CO)OC3OC(C(=O)O)C(C(C3O)O)O)C2CC1(C)C)C)C	C43H66O14	806.98	57	0	10	14	7	229.74	3.86	2.59	Poorly soluble	Poorly soluble	Soluble	Low	No	No	-8.48	3	0.11	3	8.81
NCCCCN	C4H12N2	88.15	6	0	3	2	2	52.04	-0.7	-0.1	Highly soluble	Highly soluble	Soluble	High	No	No	-7.33	0	0.55	1	1
OCC1OC(OCC2OC(OCC34CCC(CC4C4=CCC5C(C4(CC3O)C)(C)CCC3C5(C)CCC(C3(C)COC3OC(COC4OC(CO)C(C(C4O)O)O)C(C(C3O)O)O)O)(C)C)C(C(C2O)O)O)C(C(C1O)O)O	C54H90O24	1123.28	78	0	14	24	16	397.52	-2.3	-2.39	Moderately soluble	Moderately soluble	Soluble	Low	No	No	-14.78	3	0.17	2	10
COc1cc2c(cc1OC)C(=O)c1c2nccc1C	C15H13NO3	255.27	19	12	2	4	0	48.42	2.33	2.43	Soluble	Soluble	Moderately soluble	High	Yes	No	-6.2	0	0.55	0	2.67
CCCCCCCCCCCCCCCCCCCCCCCCCCCCC	C29H60	408.79	29	0	26	0	0	0	15.32	11.18	Insoluble	Insoluble	Insoluble	Low	No	No	2.08	1	0.55	3	3.81
CCCCCN	C5H13N	87.16	6	0	3	1	1	26.02	1.49	1.25	Very soluble	Very soluble	Soluble	High	Yes	No	-5.77	0	0.55	1	1
CCC(C(C)C)CCC(C1CCC2C1(C)CCC1C2CC=C2C1(C)CCC(C2)O)C	C29H50O	414.71	30	0	6	1	1	20.23	9.34	7.19	Poorly soluble	Poorly soluble	Poorly soluble	Low	No	No	-2.2	1	0.55	2	6.3
c1ccccc1	C6H6	78.11	6	6	0	0	0	0	2.13	2.14	Soluble	Very soluble	Soluble	Low	No	No	-5.26	0	0.55	1	1
CCCCCCCCCCCCCCCCCCCCCCCCCCCCCCC	C31H64	436.84	31	0	28	0	0	0	16.41	11.9	Insoluble	Insoluble	Insoluble	Low	No	No	2.69	1	0.55	3	4.06
c1cc2=c3ccc(=c4ccc(=c5ccc(=c6[nH]c(=c7[nH]c(=c8[nH]c(=c9[nH]c(=c1[nH]2)cc9)cc8)cc7)cc6)[nH]5)[nH]4)[nH]3	C32H24N8	520.59	40	40	0	0	8	126.32	5.09	4.04	Poorly soluble	Poorly soluble	Insoluble	Low	No	No	-5.86	2	0.17	2	5.01
CCCCCCCCCCCCCCCCCCCCCCCCCCCCCCCCC	C33H68	464.89	33	0	30	0	0	0	17.49	12.61	Insoluble	Insoluble	Insoluble	Low	No	No	3.28	1	0.55	3	4.32
c1cc2=c3ccc(=c4ccc(=c5ccc(=c6[nH]c(=c7[nH]c(=c8[nH]c(=c9[nH]c(=c1[nH]2)cc9)cc8)cc7)cc6)[nH]5)[nH]4)[nH]3	C32H24N8	520.59	40	40	0	0	8	126.32	5.09	4.04	Poorly soluble	Poorly soluble	Insoluble	Low	No	No	-5.86	2	0.17	2	5.01
CC(=O)Oc1ccc2c(c1)OC(C(C2=O)OC(=O)C)c1ccc(c(c1)OC(=O)C)OC(=O)C	C23H20O10	456.4	33	12	9	10	0	131.5	1.77	2.42	Soluble	Moderately soluble	Moderately soluble	High	No	No	-7.83	0	0.55	2	4.37
CC(C1CCC2(C3C1C2C(=CC3)C)C)C	C15H24	204.35	15	0	1	0	0	0	4.47	4.3	Soluble	Moderately soluble	Soluble	Low	Yes	No	-4.37	1	0.55	2	4.62
OC1CC(O)C(C(C1O)O)O	C6H12O5	164.16	11	0	0	5	5	101.15	-2.73	-2.03	Highly soluble	Highly soluble	Soluble	Low	No	No	-9.24	0	0.55	1	3.39
CC1=CC2C(CC1)C(C)(O)CCC2C(C)C	C15H26O	222.37	16	0	1	1	1	20.23	3.34	3.43	Soluble	Soluble	Soluble	High	Yes	No	-5.29	0	0.55	1	4.29
OC1CC(O)C(C(C1O)O)O	C6H12O5	164.16	11	0	0	5	5	101.15	-2.73	-2.03	Highly soluble	Highly soluble	Soluble	Low	No	No	-9.24	0	0.55	1	3.39
CC1CCC2C1C1C(C1(C)C)CCC2=C	C15H24	204.35	15	0	0	0	0	0	4.71	4.34	Moderately soluble	Moderately soluble	Soluble	Low	Yes	No	-4.2	1	0.55	2	3.7
OC=O	CH2O2	46.03	3	0	0	2	1	37.3	-0.2	-0.32	Highly soluble	Very soluble	Soluble	High	No	No	-6.72	0	0.56	1	1
COc1cc2c3CC4CCCN4Cc3c3c(c2cc1OC)cc(c(c3)OC)OC	C24H27NO4	393.48	29	14	4	5	0	40.16	4.73	4.04	Moderately soluble	Moderately soluble	Poorly soluble	High	Yes	Yes	-5.34	0	0.55	2	3.48
CCCCCCCCCCCCCCCCCCCC(=O)O	C20H40O2	312.53	22	0	18	2	1	37.3	9.29	6.62	Poorly soluble	Poorly soluble	Poorly soluble	Low	No	No	-1.61	1	0.56	2	2.77
COc1ccc2c(c1)c1cc(OC)c(cc1c1c2C(O)C2CCCN2C1)OC	C23H25NO4	379.45	28	14	3	5	1	51.16	3.65	3.31	Moderately soluble	Moderately soluble	Poorly soluble	High	Yes	Yes	-6.02	0	0.55	2	3.61
CCCCCCCCCCCCCCCCCCCCCC(=O)O	C22H44O2	340.58	24	0	20	2	1	37.3	10.37	7.4	Poorly soluble	Insoluble	Poorly soluble	Low	No	No	-1.01	1	0.56	2	3
COc1ccc2c(c1)c1cc(O)c(cc1c1c2C(O)C2CCCN2C1)OC	C22H23NO4	365.42	27	14	2	5	2	62.16	3.32	2.96	Moderately soluble	Moderately soluble	Moderately soluble	High	Yes	Yes	-6.17	0	0.55	1	3.5
CCCCCCCCCCCCCCCC(=O)O	C16H32O2	256.42	18	0	14	2	1	37.3	7.17	5.2	Moderately soluble	Poorly soluble	Moderately soluble	High	Yes	No	-2.77	1	0.56	2	2.31
COC1=COc2ccc3cc2OCC(OC)C=CC=CC(=C(C=C(C(=C1)C1=C(CC2N(C1)CCC2)c1ccc(c(c1)OC)OC)C1=C3CC2N(C1)CCC2)OC)OC	C48H56N2O8	788.97	58	12	8	10	0	80.32	5.21	5.37	Poorly soluble	Poorly soluble	Poorly soluble	Low	No	No	-7.41	1	0.55	3	8.44
CCCCCCCCCCCCCCCCCC(=O)O	C18H36O2	284.48	20	0	16	2	1	37.3	8.23	5.93	Moderately soluble	Poorly soluble	Poorly soluble	High	No	No	-2.19	1	0.56	2	2.54
COc1cc2c(cc1OC)c1C[N+]3([O-])CCCC3Cc1c1c2c(OC)c(OC)cc1	C24H27NO5	409.47	30	14	4	5	0	66.35	4.26	3.2	Moderately soluble	Moderately soluble	Poorly soluble	High	Yes	No	-5.77	0	0.55	2	3.76
COc1cc(O)c2c(c1)oc(cc2=O)c1ccccc1O	C16H12O5	284.26	21	16	2	5	2	79.9	3.49	2.56	Moderately soluble	Moderately soluble	Moderately soluble	High	No	Yes	-5.56	0	0.55	0	3.11
COc1cc(cc(c1O)OC)C(=O)O	C9H10O5	198.17	14	6	3	5	2	75.99	1.04	1.02	Very soluble	Soluble	Soluble	High	No	No	-6.77	0	0.56	1	1.7
CCC(C(C)C)CCC(C1CCC2C1(C)CCC1C2CC=C2C1(C)CCC(C2)OC1OC(CO)C(C(C1O)O)O)C	C35H60O6	576.85	41	0	9	6	4	99.38	7.74	5.51	Poorly soluble	Poorly soluble	Moderately soluble	Low	No	No	-4.32	1	0.55	3	8.02
CC(=O)C	C3H6O	58.08	4	0	0	1	0	17.07	-0.05	0.4	Very soluble	Highly soluble	Soluble	High	No	No	-6.69	0	0.55	1	1
OCC1OC(OC2C(C)OC(C(C2O)O)O)C(C(C1O)OC1OC(C)C(CC1O)O)O	C18H32O13	456.44	31	0	5	13	8	207.99	-3.8	-3.06	Highly soluble	Highly soluble	Soluble	Low	No	No	-11.78	2	0.17	1	6.24
COc1ccc2c(c1)c1cc(OC)c(cc1c1c2C(O)C2CCCN2C1)OC	C23H25NO4	379.45	28	14	3	5	1	51.16	3.65	3.31	Moderately soluble	Moderately soluble	Poorly soluble	High	Yes	Yes	-6.02	0	0.55	2	3.61
OCC(C(C(C(CO)O)O)O)O	C6H14O6	182.17	12	0	5	6	6	121.38	-3.1	-2.21	Highly soluble	Highly soluble	Soluble	Low	No	No	-9.61	1	0.55	1	3.3
COc1cc2c(cc1OC)c1C[N+]3([O-])CCCC3Cc1c1c2c(OC)c(OC)cc1	C24H27NO5	409.47	30	14	4	5	0	66.35	4.26	3.2	Moderately soluble	Moderately soluble	Poorly soluble	High	Yes	No	-5.77	0	0.55	2	3.76
OC1OC(C(=O)O)C(C(C1O)O)O	C6H10O7	194.14	13	0	1	7	5	127.45	-2.34	-2.25	Highly soluble	Highly soluble	Soluble	Low	No	No	-9.15	0	0.56	1	3.94
CC1=CCCC(=CCC2C(C1)OC(=O)C2C)C	C15H22O2	234.33	17	0	0	2	0	26.3	3.08	3.16	Soluble	Soluble	Soluble	High	Yes	No	-5.54	0	0.55	1	4.44
CC1(C)CCC2(C(C1)C1CCC3C(C1(CC2)C)(C)CCC1C3(C)CCCC1(C)C)C	C30H52	412.73	30	0	0	0	0	0	11.61	8.57	Poorly soluble	Insoluble	Poorly soluble	Low	No	No	-0.57	1	0.55	2	5.24
OCC1OC(Oc2c(N)[nH]c(nc2=O)N)C(C(C1O)O)O	C10H16N4O7	304.26	21	6	3	8	7	197.17	-3.72	-3.17	Highly soluble	Highly soluble	Soluble	Low	No	No	-10.8	2	0.17	0	4.59
OCC1OC(OC2C(OCC(C2O)OC2OC(CO)C(C(C2O)O)O)OC2CCC3(C(C2(C)CO)CCC2(C3CC3OC43C2(C)CC(C2(C4CC(C)(C=O)C(C2)OC(=O)c2ccccc2NC)C)O)C)C)C(C(C1O)O)O	C55H83NO21	1094.24	77	6	14	21	12	345.84	1.27	0.01	Poorly soluble	Poorly soluble	Soluble	Low	No	No	-12.07	3	0.17	2	10
CCOC(=O)CSCCC1NC(CS1)C(=O)O	C10H17NO4S2	279.38	17	0	8	5	2	126.23	-0.97	0.13	Very soluble	Very soluble	Soluble	High	No	No	-8.69	0	0.55	1	4.06
OCC1(C)C(CCC2(C1CCC1(C2CC=C2C1(C)CC(O)C1(C2CC(C(C1O)O)(C)C)CO)C)C)OC1OC(C(=O)O)C(C(C1O)O)O	C36H58O12	682.84	48	0	5	12	9	217.6	2.07	1.14	Moderately soluble	Poorly soluble	Soluble	Low	No	No	-9	3	0.11	1	8.12
OCC(CCC1(OC)OC2C(C1C)C1(C(C2)C2CC=C3C(C2CC1)(C)CCC(C3)OC1OC(CO)C(C(C1OC1OC(C)C(C(C1O)O)O)OC1OC(CO)C(C(C1O)O)O)O)C)C	C46H76O18	917.08	64	0	13	18	10	276.14	0.93	0.6	Moderately soluble	Poorly soluble	Soluble	Low	No	No	-11.23	3	0.17	2	10
O=C(OC1OC(C(=O)O)C(C(C1O)O)O)C=C(C=CC=C(C=CC1=C(C)CCCC1(C)C)C)C	C26H36O8	476.56	34	0	8	8	4	133.52	4.38	3.15	Moderately soluble	Poorly soluble	Soluble	High	No	No	-6.1	0	0.56	3	6.05
CC=C(C(=O)OC1C(C)CC(=O)C=C(CC2C(C1O)C(=C)C(=O)O2)C)C	C20H26O6	362.42	26	0	3	6	1	89.9	2.16	2.26	Soluble	Soluble	Soluble	High	No	No	-6.98	0	0.55	1	5.45
OCC12C(O)CC3(C(=CCC4C3(C)CCC3C4(C)CCC(C3(C)CO)O)C2CC(C(C1O)O)(C)C)C	C30H50O6	506.71	36	0	2	6	6	121.38	3.97	3.17	Moderately soluble	Poorly soluble	Soluble	High	No	No	-6.57	2	0.17	2	6.82
CCCCCC=CCC=CCC=CCC=CCCCC(=O)O	C20H32O2	304.47	22	0	14	2	1	37.3	6.98	5.78	Moderately soluble	Poorly soluble	Moderately soluble	High	No	No	-3.2	1	0.56	2	3.26
CCCCCCCCCCCCCCCCCCCCCCCCCCCCCCC	C31H64	436.84	31	0	28	0	0	0	16.41	11.9	Insoluble	Insoluble	Insoluble	Low	No	No	2.69	1	0.55	3	4.06
CC(=O)O	C2H4O2	60.05	4	0	0	2	1	37.3	-0.21	-0.09	Very soluble	Very soluble	Soluble	High	No	No	-6.82	0	0.56	1	1
CCCCCCCCCCCCCCCCCCCCCCCCCCCCCCCCCCC	C35H72	492.95	35	0	32	0	0	0	18.57	13.33	Insoluble	Insoluble	Insoluble	Low	No	No	3.88	1	0.55	3	4.58
O[Si](O)(O)O.O=[W](=O)=O.O=[W](=O)=O.O=[W](=O)=O.O=[W](=O)=O.O=[W](=O)=O.O=[W](=O)=O.O=[W](=O)=O.O=[W](=O)=O.O=[W](=O)=O.O=[W](=O)=O.O=[W](=O)=O.O=[W](=O)=O.O	H6O41SiW12	2896.19	54	0	0	2	1	704.67	-0.21	-0.09	Very soluble	Very soluble	Soluble	High	No	No	-6.82	0	0.56	1	1
CC(=CCCC=C(CCC=C(CCC=C(C)C)C)C)CCC=C(CCC=C(C)C)C	C30H50	410.72	30	0	15	0	0	0	11.58	9.38	Poorly soluble	Insoluble	Poorly soluble	Low	No	No	-0.58	1	0.55	3	4.73
CCO	C2H6O	46.07	3	0	0	1	1	20.23	-0.09	0.09	Very soluble	Highly soluble	Soluble	Low	No	No	-6.64	0	0.55	1	1
OC(C(C(=O)O)O)C(=O)O	C4H6O6	150.09	10	0	3	6	4	115.06	-1.88	-1.78	Highly soluble	Very soluble	Soluble	Low	No	No	-8.55	0	0.56	1	2.57
OCC1OC(OC2C3COC2C(C(O3)C)O)C(C(C1OS(=O)(=O)O)OC)O.OCC1OC(OC2C3COC2C(C(O3)C)OS(=O)(=O)O)C(C(C1OS(=O)(=O)O)OC)O.OCC1OC(OC2C(COS(=O)(=O)O)OC(C(C2O)OS(=O)(=O)O)C)C(C(C1O)OC)OS(=O)(=O)O	C42H74O46S6	1507.4	94	0	25	46	14	722.94	-11.15	-5.75	Very soluble	Soluble	Soluble	Low	No	No	-23.41	3	0.11	2	10
[O-]C=O.[Na+]	CHNaO2	68.01	4	0	0	2	0	40.13	-0.2	-3.13	Very soluble	Very soluble	Soluble	Low	No	No	-6.86	0	0.55	1	1.07
O=C1CCN(N1)c1ccccc1	C9H10N2O	162.19	12	6	1	1	1	32.34	0.89	1.02	Very soluble	Very soluble	Soluble	High	No	No	-6.66	0	0.55	1	1.87
[O-]C(=O)CCC.[Na+]	C4H7NaO2	110.09	7	0	2	2	0	40.13	0.79	-0.82	Very soluble	Very soluble	Soluble	High	No	No	-6.41	0	0.55	1	1
CCCCOCCOCCOCc1cc2OCOc2cc1CCC	C19H30O5	338.44	24	6	13	5	0	46.15	4.75	4.01	Moderately soluble	Moderately soluble	Poorly soluble	High	Yes	Yes	-4.99	0	0.55	2	3.51
OCC(C1OC(=O)C(=C1O)O)O	C6H8O6	176.12	12	0	2	6	4	107.22	-1.64	-1.28	Highly soluble	Very soluble	Soluble	High	No	No	-8.54	0	0.56	1	3.47
CCO	C2H6O	46.07	3	0	0	1	1	20.23	-0.09	0.09	Very soluble	Highly soluble	Soluble	Low	No	No	-6.64	0	0.55	1	1
CC(=CC=CC=C(C=CC=C(C=CC1=C(C)CCCC1(C)C)C)C)C=CC=C(C=CC1=C(C)CCCC1(C)C)C	C40H56	536.87	40	0	10	0	0	0	13.54	11.11	Insoluble	Insoluble	Poorly soluble	Low	No	No	0.04	2	0.17	3	6.19
Oc1ccc(cc1)c1oc2cc(O)cc(c2c(=O)c1O)O	C15H10O6	286.24	21	16	1	6	4	111.13	1.9	1.58	Soluble	Soluble	Soluble	High	No	Yes	-6.7	0	0.55	0	3.14
CC(=CC=CC=C(C=CC=C(C(=O)O)C)C)C=CC=C(C(=O)O)C	C20H24O4	328.4	24	0	8	4	2	74.6	5.41	4.21	Moderately soluble	Poorly soluble	Soluble	High	No	No	-4.46	0	0.56	2	3.99
CCC(C(C)C)CCC(C1CCC2C1(C)CCC1C2CC=C2C1(C)CCC(C2)O)C	C29H50O	414.71	30	0	6	1	1	20.23	9.34	7.19	Poorly soluble	Poorly soluble	Poorly soluble	Low	No	No	-2.2	1	0.55	2	6.3
OC(=O)C(Cn1ccc(=O)c(c1)O)N	C8H10N2O4	198.18	14	6	3	5	3	105.55	-4.36	-1.96	Highly soluble	Highly soluble	Soluble	High	No	No	-10.6	0	0.55	1	2.35
c1ccc2c(c1)CC1c3c2c2OCOc2cc3CCN1	C17H15NO2	265.31	20	12	0	3	1	30.49	2.83	2.88	Soluble	Soluble	Moderately soluble	High	Yes	Yes	-5.91	0	0.55	0	3.36
NCC(c1ccc(c(c1)O)O)O	C8H11NO3	169.18	12	6	2	4	4	86.71	-1.24	-0.17	Very soluble	Very soluble	Soluble	High	No	No	-8.21	0	0.55	1	1.69
CN1CCc2c3C1Cc1ccccc1c3ccc2	C17H17N	235.32	18	12	0	1	0	3.24	3.01	3.23	Soluble	Soluble	Moderately soluble	High	Yes	Yes	-5.6	0	0.55	1	2.94
Cc1c[nH]c(=O)[nH]c1=O	C5H6N2O2	126.11	9	6	0	2	2	65.72	-0.62	0.15	Very soluble	Very soluble	Soluble	High	No	No	-7.51	0	0.55	1	1.48
COc1cc2CCN3C(c2cc1OC)C(C)c1c(C3)c(OC)c(cc1)OC	C22H27NO4	369.45	27	12	4	5	0	40.16	3.57	3.35	Moderately soluble	Moderately soluble	Poorly soluble	High	Yes	Yes	-6.02	0	0.55	2	3.89
CCC1C2CC3N(C1O)C1C2C(O)C2(C3N(C)c3c2cccc3)C1	C20H26N2O2	326.43	24	6	1	3	2	46.94	1.81	1.53	Soluble	Soluble	Soluble	High	Yes	Yes	-7.01	0	0.55	0	4.94
COc1ccc2c(c1O)c1c(OC)c(OC)cc3c1C(C2)N(C)CC3	C20H23NO4	341.4	25	12	3	5	1	51.16	2.57	2.8	Soluble	Soluble	Moderately soluble	High	Yes	Yes	-6.56	0	0.55	0	3.8
O=Cc1c[nH]c2c1cccc2	C9H7NO	145.16	11	9	1	1	1	32.86	1.93	1.72	Soluble	Soluble	Soluble	High	Yes	No	-5.82	0	0.55	1	1
CS(=O)C	C2H6OS	78.13	4	0	0	1	0	36.28	-0.61	0.05	Highly soluble	Highly soluble	Soluble	High	Yes	No	-7.21	0	0.55	1	1.64
COc1ccc2c(c1)c1CCN3C(c1[nH]2)CC1C(C3)C(C)OC=C1C(=O)OC	C22H26N2O4	382.45	28	9	3	5	1	63.79	2.72	2.66	Soluble	Soluble	Moderately soluble	High	Yes	Yes	-6.7	0	0.56	1	4.7
COc1cc2CCNC3c2c(c1O)c1c(C3)ccc(c1OC)OC	C19H21NO4	327.37	24	12	3	5	2	59.95	2.58	2.61	Soluble	Soluble	Moderately soluble	High	Yes	Yes	-6.47	0	0.55	0	3.68
COC(=O)C1C(O)CCC2C1CC1N(C2)CCc2c1[nH]c1c2cccc1	C21H26N2O3	354.44	26	9	2	4	2	65.56	2.94	2.46	Moderately soluble	Soluble	Soluble	High	Yes	Yes	-6.37	0	0.55	1	4.21
COc1cc2c(cc1OC)CC1c3c2c(OC)c(OC)cc3CCN1C	C21H25NO4	355.43	26	12	4	5	0	40.16	3.37	3.22	Moderately soluble	Soluble	Moderately soluble	High	Yes	Yes	-6.08	0	0.55	1	3.8
COc1ccc2c(c1)[nH]c1c2CCN2C1CC1C(C2)CC(C(C1C(=O)OC)OC)OC(=O)C=Cc1cc(OC)c(c(c1)OC)OC	C35H42N2O9	634.72	46	15	11	10	1	117.78	4.47	3.89	Poorly soluble	Poorly soluble	Poorly soluble	High	No	No	-7	2	0.17	3	6.15
O=C(C1NCc2c(C1)cccc2)OCc1ccccc1.Cl	C17H18ClNO2	303.78	21	12	4	3	1	38.33	3.58	2.46	Moderately soluble	Moderately soluble	Moderately soluble	High	Yes	Yes	-5.61	0	0.55	1	2.76
COc1ccc2c(c1)[nH]c1c2CCN2C1CC1C(C2)CC(C(C1C(=O)OC)OC)OC(=O)c1cc(OC)c(c(c1)OC)OC	C33H40N2O9	608.68	44	15	10	10	1	117.78	4.04	3.52	Moderately soluble	Poorly soluble	Poorly soluble	High	No	No	-7.14	2	0.17	3	5.92
OC1CC2C(C1(C)CC2)(C)C	C10H18O	154.25	11	0	0	1	1	20.23	2.72	2.38	Soluble	Soluble	Soluble	High	Yes	No	-5.31	0	0.55	1	3.43
COC(=O)C1=COC(C2C1CC1N(C2)CCc2c1[nH]c1c2cc(c(c1)OC)OC)C	C23H28N2O5	412.48	30	9	4	6	1	73.02	2.69	2.65	Moderately soluble	Soluble	Moderately soluble	High	Yes	Yes	-6.91	0	0.56	1	4.87
C=C1C2CCC(C1(C)C)C2	C10H16	136.23	10	0	0	0	0	0	4.22	3.43	Soluble	Soluble	Soluble	Low	Yes	No	-4.13	1	0.55	2	3.5
COc1ccc2c(c1)[nH]c1c2CCN2C1CC1C(C2)CC(C(C1C(=O)OC)OC)OC(=O)c1cc(OC)c(c(c1)OC)OC	C33H40N2O9	608.68	44	15	10	10	1	117.78	4.04	3.52	Moderately soluble	Poorly soluble	Poorly soluble	High	No	No	-7.14	2	0.17	3	5.92
O=C1CC2C(C1(C)CC2)(C)C	C10H16O	152.23	11	0	0	1	0	17.07	2.19	2.37	Soluble	Soluble	Soluble	High	Yes	No	-5.67	0	0.55	1	3.22
OC(=O)CC(C(=O)O)(CC(=O)O)O.COC(=O)C1=COC(C2C1CC1N(C2)CCc2c1[nH]c1c2cc(c(c1)OC)OC)C	C29H36N2O12	604.6	43	9	9	13	5	205.15	-1.6	1.01	Soluble	Soluble	Moderately soluble	Low	No	No	-11.12	2	0.11	2	5.76
C=CCc1ccc(c(c1)OC)O	C10H12O2	164.2	12	6	3	2	1	29.46	2.27	2.25	Soluble	Soluble	Soluble	High	Yes	No	-5.69	0	0.55	1	1.58
COC(=O)C(C1CC2N(CC1=CC)CCc1c2[nH]c2c1cccc2)Cc1c[n+]2CC3C(C)OC=C(C3Cc2c2c1c1ccccc1[nH]2)C(=O)OC	C42H45N4O5	685.83	51	22	7	6	2	100.53	5.64	4.6	Poorly soluble	Poorly soluble	Poorly soluble	High	No	No	-6.48	1	0.56	2	6.85
OCC=C(CCC=C(CCC=C(C)C)C)C	C15H26O	222.37	16	0	7	1	1	20.23	5.42	4.32	Moderately soluble	Moderately soluble	Soluble	High	Yes	No	-3.81	0	0.55	2	3.17
COC(=O)C1C(O)CCC2C1CC1N(C2)CCc2c1[nH]c1c2cccc1	C21H26N2O3	354.44	26	9	2	4	2	65.56	2.94	2.46	Moderately soluble	Soluble	Soluble	High	Yes	Yes	-6.37	0	0.55	1	4.21
OCC=C(CCC=C(C)C)C	C10H18O	154.25	11	0	4	1	1	20.23	3.56	2.78	Soluble	Soluble	Soluble	High	Yes	No	-4.71	0	0.55	2	2.58
COC(=O)C1=COC(C2C1CC(C2C)O)OC1OC(COC(=O)C)C(C(C1OC(=O)C)OC(=O)C)OC(=O)C	C25H34O14	558.53	39	0	13	14	1	179.42	0.36	0.72	Soluble	Soluble	Soluble	Low	No	Yes	-9.45	2	0.11	2	6.47
CCCCCCCCCCCCCCCCCCCCCCCCCCCCCCCCCCCCCCCCCCCCCCCCCCCCCCCCCCCCO	C60H122O	859.61	61	0	58	1	1	20.23	30.94	21.15	Insoluble	Insoluble	Insoluble	Low	No	No	10.42	2	0.17	3	8.01
OC1CC2(C)OC(=O)C=C2C(C1)(C)C	C11H16O3	196.24	14	0	0	3	1	46.53	1	1.53	Very soluble	Very soluble	Soluble	High	Yes	No	-6.79	0	0.55	1	3.63
CCCO	C3H8O	60.1	4	0	1	1	1	20.23	0.25	0.47	Very soluble	Very soluble	Soluble	High	No	No	-6.49	0	0.55	1	1
OC(=O)C1C(O)CCC2C1CC1N(C2)CCc2c1[nH]c1c2cccc1	C20H24N2O3	340.42	25	9	1	4	3	76.56	0.33	1.62	Soluble	Very soluble	Soluble	High	No	Yes	-8.14	0	0.55	0	4.06
Oc1ccc(cc1)CC1NCCc2c1cc(O)c(c2)O	C16H17NO3	271.31	20	12	2	4	4	72.72	2.25	1.93	Soluble	Soluble	Moderately soluble	High	No	Yes	-6.36	0	0.55	0	2.62
OC(=O)C1C(O)CCC2C1CC1N(C2)CCc2c1[nH]c1c2cccc1	C20H24N2O3	340.42	25	9	1	4	3	76.56	0.33	1.62	Soluble	Very soluble	Soluble	High	No	Yes	-8.14	0	0.55	0	4.06
COc1ccc2c(c1O)c1c(OC)c(OC)cc3c1C(C2)N(C)CC3	C20H23NO4	341.4	25	12	3	5	1	51.16	2.57	2.8	Soluble	Soluble	Moderately soluble	High	Yes	Yes	-6.56	0	0.55	0	3.8
CCC(CC=CC(C1CCC2C1(C)CCCC2=CC=C1CC(O)CC(C1=C)O)C)(CC)O	C29H46O3	442.67	32	0	7	3	3	60.69	5.64	5.56	Moderately soluble	Poorly soluble	Moderately soluble	High	No	No	-5	1	0.55	2	6.49
O=C1OCC23C(C1)OC(C2CC(=O)C1(C3CCC2(C31OC3C(=O)OC2c1cocc1)C)C)(C)C	C26H30O8	470.51	34	5	1	8	0	104.57	1.77	2.55	Soluble	Soluble	Moderately soluble	High	No	No	-7.91	0	0.55	1	6.49
COc1ccc2c(c1O)c1c(O)c(OC)cc3c1C(C2)[N+](C)(C)CC3	C20H24NO4	342.41	25	12	2	4	2	58.92	2.74	1.15	Soluble	Soluble	Moderately soluble	High	Yes	No	-6.44	0	0.55	0	3.78
C=CC(OC(=O)C)(CCC=C(C)C)C	C12H20O2	196.29	14	0	6	2	0	26.3	3.93	3.24	Soluble	Moderately soluble	Soluble	High	Yes	No	-4.71	0	0.55	2	2.75
COc1ccc(cc1O)CC1c2cc(O)c(cc2CC[N+]1(C)C)OC	C20H26NO4	344.42	25	12	4	4	2	58.92	3.03	1.26	Soluble	Soluble	Moderately soluble	High	Yes	Yes	-6.25	0	0.55	0	3.21
CC1=CCCC(=C)C2C(CC1)C(C2)(C)C	C15H24	204.35	15	0	0	0	0	0	4.38	4.24	Soluble	Moderately soluble	Soluble	Low	No	No	-4.44	1	0.55	2	4.51
COc1c(OC)ccc2c1c[n+]1CCc3c(c1c2)cc1c(c3)OCO1	C20H18NO4	336.36	25	16	2	4	0	40.8	3.62	2.53	Moderately soluble	Moderately soluble	Moderately soluble	High	Yes	Yes	-5.78	0	0.55	1	3.14
COc1cccc2c1cc([N+](=O)[O-])c1c2c2OCOc2cc1C(=O)O	C17H11NO7	341.27	25	14	3	7	1	110.81	3.56	2.27	Moderately soluble	Moderately soluble	Moderately soluble	High	No	No	-5.85	0	0.56	1	2.77
OCC[N+](C)(C)C	C5H14NO	104.17	7	0	2	1	1	20.23	-0.4	-1.38	Very soluble	Highly soluble	Soluble	Low	No	No	-7.22	0	0.55	1	1
O=c1ccc2c(o1)cccc2	C9H6O2	146.14	11	10	0	2	0	30.21	1.39	1.82	Soluble	Very soluble	Soluble	High	Yes	No	-6.2	0	0.55	1	2.74
COc1cc2CC[n+]3c(c2cc1OC)cc1c(c3)c(OC)c(cc1)OC	C21H22NO4	352.4	26	16	4	4	0	40.8	3.75	2.64	Moderately soluble	Moderately soluble	Poorly soluble	High	Yes	Yes	-5.79	0	0.55	2	3.18
COc1cc(ccc1OC)C1OCC2C1COC2c1ccc(c(c1)OC)OC	C22H26O6	386.44	28	12	6	6	0	55.38	2.94	3.06	Moderately soluble	Soluble	Moderately soluble	High	Yes	Yes	-6.57	0	0.55	1	4.22
COc1cc2c(cc1O)CC[n+]1c2cc2ccc(c(c2c1)OC)OC	C20H20NO4	338.38	25	16	3	4	1	51.8	3.42	2.31	Moderately soluble	Moderately soluble	Moderately soluble	High	Yes	Yes	-5.94	0	0.55	0	3.06
C1Oc2c(O1)cc(cc2)C1OCC2C1COC2c1ccc2c(c1)OCO2	C20H18O6	354.35	26	12	2	6	0	55.38	2.68	2.79	Soluble	Soluble	Moderately soluble	High	Yes	Yes	-6.56	0	0.55	1	4.12
CCC(C(C)C)CCC(C1CCC2C1(C)CCC1C2CC=C2C1(C)CCC(C2)O)C	C29H50O	414.71	30	0	6	1	1	20.23	9.34	7.19	Poorly soluble	Poorly soluble	Poorly soluble	Low	No	No	-2.2	1	0.55	2	6.3
O=C(C(C1=CCC=CC1)N)NC1C(=O)N2C1SCC(=C2C(=O)O)C	C16H19N3O4S	349.4	24	0	5	5	3	138.03	0.45	0.5	Very soluble	Soluble	Soluble	High	No	No	-8.11	0	0.55	0	4.84
COc1cc(cc(c1OC)OC)C1CC(C)(O)Oc2c1cc1OCOc1c2	C20H22O7	374.38	27	12	4	7	1	75.61	3.13	2.94	Moderately soluble	Moderately soluble	Moderately soluble	High	Yes	Yes	-6.36	0	0.55	1	4.19
Cc1sc(nc1C)[n+]1nc(nn1c1ccccc1)c1ccccc1.[Br-]	C18H16BrN5S	414.32	25	22	3	3	0	75.72	7.5	2.61	Poorly soluble	Poorly soluble	Poorly soluble	High	No	No	-3.5	0	0.55	2	3.54
OCC1OC(OC2CC(=O)CC3C2(C)CC=C2C3(C)CC(OC2=O)c2ccoc2)C(C(C1O)O)O	C25H32O10	492.52	35	5	4	10	4	155.89	0.17	0.59	Soluble	Soluble	Soluble	Low	No	No	-9.18	0	0.55	1	6.26
COC(=O)c1cc2OCOc2c2c1ccc1c2cccc1OC	C18H14O5	310.3	23	14	3	5	0	53.99	4.06	3.42	Moderately soluble	Moderately soluble	Moderately soluble	High	Yes	No	-5.31	0	0.55	1	2.68
OCC1OC(OC2CC3CCC4C(C3(CC2O)C)CCC2(C4CC3C2C(C2(O3)CCC(CO2)C)C)C)C(C(C1OC1OC(CO)C(C(C1OC1OC(CO)C(C(C1O)O)O)OC1OCC(C(C1O)O)O)O)O)O	C50H82O23	1051.17	73	0	11	23	13	355.29	-1.34	-2	Moderately soluble	Moderately soluble	Soluble	Low	No	No	-13.66	3	0.17	2	10
CC1CCC(=O)C23C1(C)CC1C(C2)C1(C3)C	C15H22O	218.33	16	0	0	1	0	17.07	3.08	3.32	Soluble	Soluble	Soluble	High	Yes	No	-5.45	0	0.55	1	4.02
CC(CCCC1(C)CCc2c(O1)c(C)c(c(c2C)OC(=O)C)C)CCCC(CCCC(C)C)C	C31H52O3	472.74	34	6	14	3	0	35.53	10.8	8.57	Poorly soluble	Insoluble	Poorly soluble	Low	No	No	-1.52	1	0.55	3	5.45
CC1CCC(C23C1(C)CC1C(C2)C1(C3)C)O	C15H24O	220.35	16	0	0	1	1	20.23	3.4	3.29	Soluble	Soluble	Soluble	High	Yes	No	-5.23	0	0.55	1	4.15
CCCCCCCCCCCCCCCCCCCCCCCCCCCO[Si](C)(C)C	C30H64OSi	468.91	32	0	27	1	0	9.23	15.21	10.62	Insoluble	Insoluble	Insoluble	Low	No	No	1.64	1	0.55	3	6.26
COc1cccc2c1cc([N+](=O)[O-])c1c2c2OCOc2cc1C(=O)O	C17H11NO7	341.27	25	14	3	7	1	110.81	3.56	2.27	Moderately soluble	Moderately soluble	Moderately soluble	High	No	No	-5.85	0	0.56	1	2.77
C=CC1C(OC=C(C1Cc1nc(cc2c1[nH]c1c2cc(cc1)O)C(=O)O)C(=O)OC)OC1OC(CO)C(C(C1O)O)O	C28H30N2O12	586.54	42	13	9	13	7	221.12	0.84	0.02	Soluble	Moderately soluble	Soluble	Low	No	No	-9.28	3	0.11	2	6.06
CCCCCCCCCCCCCCCC(=O)O	C16H32O2	256.42	18	0	14	2	1	37.3	7.17	5.2	Moderately soluble	Poorly soluble	Moderately soluble	High	Yes	No	-2.77	1	0.56	2	2.31
(=S)NC1=O		0	0	0	0	13	7	0	0.84	0.02	Soluble	Moderately soluble	Soluble	Low	No	No	-9.28	3	0.11	2	6.06
CC=Cc1ccc(cc1)OC	C10H12O	148.2	11	6	2	1	0	9.23	3.3	2.79	Soluble	Soluble	Soluble	High	Yes	No	-4.86	0	0.55	1	1.47
CC1=CCCC(C)(O)C=CC(CC1)C(C)C	C15H26O	222.37	16	0	1	1	1	20.23	3.77	3.53	Soluble	Soluble	Soluble	High	Yes	No	-4.98	0	0.55	2	4.22
CC1CCCC23C1(C)CC1C(C2)C1(C3)C	C15H24	204.35	15	0	0	0	0	0	5.3	4.52	Moderately soluble	Moderately soluble	Soluble	Low	Yes	No	-3.78	1	0.55	2	4.3
C=CC(CCC=C(CCC=C(C)C)C)(O)C	C15H26O	222.37	16	0	7	1	1	20.23	4.83	4.19	Soluble	Moderately soluble	Soluble	High	Yes	No	-4.23	0	0.55	2	3.53
[O-]C(=O)C.[O-]C(=O)C.[Pb+2]	C4H6O4Pb	325.29	9	0	0	4	0	80.26	-0.42	-0.86	Very soluble	Very soluble	Soluble	Low	No	No	-8.58	0	0.55	0	1
CC1=CCCC(=C)C2C(CC1)C(C2)(C)C	C15H24	204.35	15	0	0	0	0	0	4.38	4.24	Soluble	Moderately soluble	Soluble	Low	No	No	-4.44	1	0.55	2	4.51
O=C1c2ccccc2C(=O)c2c1cccc2	C14H8O2	208.21	16	12	0	2	0	34.14	3.39	2.64	Soluble	Soluble	Moderately soluble	High	Yes	No	-5.16	0	0.55	1	2.07
CC1=CCCC2(C1CC(CC2)C(=C)C)C	C15H24	204.35	15	0	1	0	0	0	5.2	4.4	Moderately soluble	Moderately soluble	Soluble	Low	No	No	-3.85	1	0.55	2	4.22
CO	CH4O	32.04	2	0	0	1	1	20.23	-0.46	-0.28	Highly soluble	Highly soluble	Soluble	Low	No	No	-6.82	0	0.55	1	1
CCC(C(C)C)CCC(C1CCC2C1(C)CCC1C2CC=C2C1(C)CCC(C2)O)C	C29H50O	414.71	30	0	6	1	1	20.23	9.34	7.19	Poorly soluble	Poorly soluble	Poorly soluble	Low	No	No	-2.2	1	0.55	2	6.3
COc1ccc(c(c1)O)C(=O)C(=O)c1cc2OCOc2cc1O	C16H12O7	316.26	23	12	4	7	2	102.29	3.09	2	Soluble	Moderately soluble	Soluble	High	No	No	-6.04	0	0.55	0	2.78
CCCCCCCCCCCCCC=CC(=O)OCC	C18H34O2	282.46	20	0	15	2	0	26.3	7.7	5.8	Moderately soluble	Poorly soluble	Moderately soluble	High	Yes	No	-2.56	1	0.55	2	3.4
CC(=O)C	C3H6O	58.08	4	0	0	1	0	17.07	-0.05	0.4	Very soluble	Highly soluble	Soluble	High	No	No	-6.69	0	0.55	1	1
C=C1CCC2OC2(CCC2C1CC2(C)C)C	C15H24O	220.35	16	0	0	1	0	12.53	3.56	3.68	Soluble	Soluble	Soluble	High	Yes	No	-5.12	0	0.55	2	4.35
ClC(Cl)Cl	CHCl3	119.38	4	0	0	0	0	0	2.26	2.02	Soluble	Very soluble	Soluble	Low	No	No	-5.42	0	0.55	1	3.17
CCCCCCCCCCCCCCCC(=O)O	C16H32O2	256.42	18	0	14	2	1	37.3	7.17	5.2	Moderately soluble	Poorly soluble	Moderately soluble	High	Yes	No	-2.77	1	0.56	2	2.31
CCCCCC	C6H14	86.18	6	0	3	0	0	0	3.9	2.83	Soluble	Soluble	Soluble	Low	Yes	No	-4.06	0	0.55	2	1
CC1=CCC23CC1C(C)(C)C2CCC3C	C15H24	204.35	15	0	0	0	0	0	4.62	4.36	Moderately soluble	Moderately soluble	Soluble	Low	No	No	-4.27	1	0.55	2	5.53
OCC(c1ccccc1)C(=O)OC1CC2N(C(C1)C1C2O1)C	C17H21NO4	303.35	22	6	5	5	1	62.3	0.98	1.39	Soluble	Very soluble	Soluble	High	No	Yes	-7.45	0	0.55	0	4.03
CC1=CCC(C)(C)C=CCC(=CCC1)C	C15H24	204.35	15	0	0	0	0	0	4.55	4.26	Soluble	Moderately soluble	Soluble	Low	No	No	-4.32	1	0.55	2	3.66
OCC(c1ccccc1)C(=O)OC1CC2CCC(C1)N2C	C17H23NO3	289.37	21	6	5	4	1	49.77	1.83	2.06	Soluble	Soluble	Soluble	High	Yes	Yes	-6.77	0	0.55	0	4.33
C=CC(=CCC=C(C)C)C	C10H16	136.23	10	0	3	0	0	0	4.26	3.4	Soluble	Soluble	Soluble	Low	Yes	No	-4.11	0	0.55	2	3.63
OCC(c1ccccc1)C(=O)OC1CC2CCC(C1)N2C	C17H23NO3	289.37	21	6	5	4	1	49.77	1.83	2.06	Soluble	Soluble	Soluble	High	Yes	Yes	-6.77	0	0.55	0	4.33
O=CCC(CCC=C(C)C)C	C10H18O	154.25	11	0	5	1	0	17.07	3.83	2.94	Soluble	Soluble	Soluble	High	Yes	No	-4.52	0	0.55	2	2.57
OCC(c1ccccc1)C(=O)OC1CC2N(C(C1)C1C2O1)C	C17H21NO4	303.35	22	6	5	5	1	62.3	0.98	1.39	Soluble	Very soluble	Soluble	High	No	Yes	-7.45	0	0.55	0	4.03
CC(=CCCC(C1=CCC(=CC1)C)C)C	C15H24	204.35	15	0	4	0	0	0	6.47	4.84	Moderately soluble	Poorly soluble	Soluble	Low	No	No	-2.95	1	0.55	2	4
O=C1OC2CC(C1=C)(C)OCC2C1CCC2C1(C)CCC1C2CC=C2C1(C)C(=O)C=CC2	C28H36O4	436.58	32	0	1	4	0	52.6	5.29	4.72	Moderately soluble	Poorly soluble	Moderately soluble	High	Yes	No	-5.21	1	0.55	2	6.6
CC1=CC2C(CC1)C(C)(O)CCC2C(C)C	C15H26O	222.37	16	0	1	1	1	20.23	3.34	3.43	Soluble	Soluble	Soluble	High	Yes	No	-5.29	0	0.55	1	4.29
CCOC(=O)NC1=C(N2CC2)C(=O)C(=C(C1=O)N1CC1)NC(=O)OCC	C16H20N4O6	364.35	26	0	10	6	2	116.82	-0.02	-0.12	Very soluble	Very soluble	Soluble	High	No	No	-8.54	0	0.55	2	4.05
CC1=CC2C(CC1)C(C)(O)CCC2C(C)C	C15H26O	222.37	16	0	1	1	1	20.23	3.34	3.43	Soluble	Soluble	Soluble	High	Yes	No	-5.29	0	0.55	1	4.29
CC(=O)O.[SnH]	C2H5O2Sn	179.76	5	0	0	2	1	37.3	-0.21	-0.35	Very soluble	Very soluble	Soluble	High	No	No	-7.55	0	0.56	1	1
CCC(C(C)C)C=CC(C1CCC2C1(C)CCC1C2=CCC2C1(C)CCC(C2)O)C	C29H48O	412.69	30	0	5	1	1	20.23	8.3	6.88	Poorly soluble	Poorly soluble	Moderately soluble	Low	No	No	-2.92	1	0.55	2	6.09
CC(=CCc1c2OC(C)(C)C=Cc2c(c2c1occ(c2=O)c1ccc(cc1)O)O)C	C25H24O5	404.46	30	16	3	5	2	79.9	5.87	4.72	Poorly soluble	Poorly soluble	Poorly soluble	High	No	No	-4.6	0	0.55	2	4.23
CC(=CCCC1(C)C2CC=C(C1C2)C)C	C15H24	204.35	15	0	3	0	0	0	6.45	4.7	Moderately soluble	Poorly soluble	Soluble	Low	No	No	-2.97	1	0.55	2	5.07
OCCO	C2H6O2	62.07	4	0	1	2	2	40.46	-1.36	-0.7	Highly soluble	Highly soluble	Soluble	High	No	No	-7.64	0	0.55	1	1
O=CC=Cc1ccccc1	C9H8O	132.16	10	6	2	1	0	17.07	1.9	1.97	Soluble	Very soluble	Soluble	High	Yes	No	-5.76	0	0.55	1	1.65
CO	CH4O	32.04	2	0	0	1	1	20.23	-0.46	-0.28	Highly soluble	Highly soluble	Soluble	Low	No	No	-6.82	0	0.55	1	1
C=CCc1ccc(c(c1)OC)O	C10H12O2	164.2	12	6	3	2	1	29.46	2.27	2.25	Soluble	Soluble	Soluble	High	Yes	No	-5.69	0	0.55	1	1.58
O=C1C=CCC(O1)C=Cc1ccccc1	C13H12O2	200.23	15	6	2	2	0	26.3	2.85	2.61	Soluble	Soluble	Soluble	High	Yes	No	-5.5	0	0.55	1	3.26
CC1CCC2C1C1C(C1(C)C)CCC2(C)O	C15H26O	222.37	16	0	0	1	1	20.23	3.74	3.42	Soluble	Soluble	Soluble	High	Yes	No	-5	0	0.55	2	3.58
CCCCC=CC=CC=CCCCCCCCC(=O)O	C18H30O2	278.43	20	0	13	2	1	37.3	6.61	5.26	Moderately soluble	Poorly soluble	Soluble	High	Yes	No	-3.31	1	0.56	2	3.53
CC1=CCC(CC1)(O)C(C)C	C10H18O	154.25	11	0	1	1	1	20.23	3.26	2.6	Soluble	Soluble	Soluble	High	Yes	No	-4.93	0	0.55	1	3.28
[O-]C(=O)C.[O-]C(=O)C.[Pb+2]	C4H6O4Pb	325.29	9	0	0	4	0	80.26	-0.42	-0.86	Very soluble	Very soluble	Soluble	Low	No	No	-8.58	0	0.55	0	1
Oc1cc(O)c2c(c1)oc(c(c2=O)O)c1ccc(c(c1)O)O	C15H10O7	302.24	22	16	1	7	5	131.36	1.54	1.23	Soluble	Soluble	Soluble	High	No	Yes	-7.05	0	0.55	0	3.23
Cl[Fe](Cl)Cl	Cl3Fe	162.2	4	0	0	4	0	0	-0.42	-0.86	Very soluble	Very soluble	Soluble	Low	No	No	-8.58	0	0.55	0	1
Oc1cc(O)c2c(c1)oc(c(c2=O)OC1OC(COC2OC(C)C(C(C2O)O)O)C(C(C1O)O)O)c1ccc(c(c1)O)O	C27H30O16	610.52	43	16	6	16	10	269.43	-0.33	-1.12	Soluble	Moderately soluble	Soluble	Low	No	No	-10.26	3	0.17	1	6.52
OCC12CCC(C2C2C(CC1)(C)C1(C)CCC3C(C1CC2)(C)CCC(C3(C)C)O)C(=C)C	C30H50O2	442.72	32	0	2	2	2	40.46	8.28	6.39	Poorly soluble	Poorly soluble	Poorly soluble	Low	No	No	-3.12	1	0.55	2	5.68
Oc1cc(O)c2c(c1)oc(cc2=O)c1ccc(c(c1)O)O	C15H10O6	286.24	21	16	1	6	4	111.13	2.53	1.73	Soluble	Moderately soluble	Soluble	High	No	Yes	-6.25	0	0.55	0	3.02
Oc1ccc(cc1)c1cc(=O)c2c(o1)cc(cc2O)O	C15H10O5	270.24	20	16	1	5	3	90.9	3.02	2.11	Soluble	Moderately soluble	Moderately soluble	High	No	Yes	-5.8	0	0.55	0	2.96
Cc1ccc2c3c1CCc3c1c(c2)c2ccccc2C2C1O2	C21H16O	284.35	22	16	0	1	0	12.53	4.52	4.51	Moderately soluble	Moderately soluble	Poorly soluble	High	Yes	No	-4.83	1	0.55	1	3.85
COc1cc(O)c2c(c1)oc(cc2=O)c1ccc(cc1)O	C16H12O5	284.26	21	16	2	5	2	79.9	3.35	2.5	Moderately soluble	Moderately soluble	Moderately soluble	High	No	Yes	-5.66	0	0.55	0	3.03
CC(=O)OC1CC(=O)OC(C2C1(C)C1CCC3(C4(C1(C(=O)C2)C)OC4C(=O)OC3c1ccoc1)C)(C)C	C28H34O9	514.56	37	5	3	9	0	121.64	2.57	2.97	Moderately soluble	Moderately soluble	Moderately soluble	High	No	No	-7.61	1	0.55	1	6.52
OCC1OC(C(C(C1O)O)O)c1c(O)cc2c(c1O)c(=O)cc(o2)c1ccc(cc1)O	C21H20O10	432.38	31	16	3	10	7	181.05	0.21	0.05	Soluble	Soluble	Soluble	Low	No	No	-8.79	1	0.55	1	4.99
C#CC1(CCC2C1(C)CCC1C2CCC2=CC(=O)CCC12)OC(=O)C	C22H28O3	340.46	25	0	2	3	0	43.37	3.64	3.9	Moderately soluble	Moderately soluble	Soluble	High	Yes	No	-5.79	0	0.55	1	5.08
COc1c(CC=C(C)C)c2OC(C)(C)C=Cc2c2c1c(O)c(c1ccc(cc1)OC)c(=O)o2	C27H28O6	448.51	33	16	5	6	1	78.13	5.7	5.12	Poorly soluble	Poorly soluble	Poorly soluble	High	No	No	-4.99	0	0.55	2	4.56
CCC1(OCCc2c1[nH]c1c2cccc1CC)CC(=O)O	C17H21NO3	287.35	21	9	4	3	2	62.32	2.81	2.95	Soluble	Soluble	Moderately soluble	High	Yes	Yes	-6.06	0	0.56	0	3.47
OCC1OC(C(C(C1O)O)O)c1c(OC)cc2c(c1O)c(=O)cc(o2)c1ccc(cc1)O	C22H22O10	446.4	32	16	4	10	6	170.05	0.53	0.35	Soluble	Soluble	Soluble	Low	No	No	-8.65	1	0.55	1	5.07
OC(=O)CCC(=O)c1c[nH]c2c1cccc2	C12H11NO3	217.22	16	9	4	3	2	70.16	1.16	1.51	Soluble	Soluble	Soluble	High	Yes	No	-6.8	0	0.56	1	1.65
OCC1OC(Oc2cc3oc(cc(=O)c3c(c2C2OC(CO)C(C(C2O)O)O)O)c2ccc(cc2)O)C(C(C1O)O)O	C27H30O15	594.52	42	16	6	15	10	260.2	-1.6	-1.65	Soluble	Soluble	Soluble	Low	No	No	-11.06	3	0.17	1	6.38
C=C1CCC2CC1C2(C)C	C10H16	136.23	10	0	0	0	0	0	4.16	3.42	Soluble	Soluble	Soluble	Low	Yes	No	-4.18	1	0.55	2	3.73
OCC1OC(Oc2cc3oc(cc(=O)c3c(c2C2OC(CO)C(C(C2O)O)O)O)c2ccc(cc2)O)C(C(C1O)O)O	C27H30O15	594.52	42	16	6	15	10	260.2	-1.6	-1.65	Soluble	Soluble	Soluble	Low	No	No	-11.06	3	0.17	1	6.38
O=C1C=CC2(O1)CCC12C=CC(=O)O1	C10H8O4	192.17	14	0	0	4	0	52.6	0.41	0.94	Very soluble	Very soluble	Soluble	High	No	No	-7.18	0	0.55	1	4.28
CC(C(C(=O)NS(=O)(=O)OCC1OC(C(C1O)O)n1cnc2c1ncnc2N)N)C	C15H23N7O7S	445.45	30	9	8	11	5	226.18	-2.35	-2.01	Very soluble	Very soluble	Soluble	Low	No	No	-10.69	1	0.55	2	5.01
OCC1OC(Oc2cc(OC)c3c(c2)c2c4OCOc4cc(c2c(c3)[N+](=O)[O-])C(=O)O)C(C(C1O)O)O	C23H21NO13	519.41	37	14	6	13	5	210.19	1.4	0	Soluble	Moderately soluble	Soluble	Low	No	No	-8.47	2	0.11	1	5.11
COc1cc(ccc1O)C(=O)O	C8H8O4	168.15	12	6	2	4	2	66.76	1.43	1.08	Soluble	Soluble	Soluble	High	No	No	-6.31	0	0.56	1	1.42
CC(C1CCC2(C1C1C2CCC1(C)O)C)C	C15H26O	222.37	16	0	1	1	1	20.23	3.92	3.51	Soluble	Moderately soluble	Soluble	High	Yes	No	-4.87	0	0.55	2	3.82
COc1cc(cc(c1O)OC)C(=O)O	C9H10O5	198.17	14	6	3	5	2	75.99	1.04	1.02	Very soluble	Soluble	Soluble	High	No	No	-6.77	0	0.56	1	1.7
CC(C1CCC2(C1C1C(=C)CCC21)C)C	C15H24	204.35	15	0	1	0	0	0	4.71	4.4	Moderately soluble	Moderately soluble	Soluble	Low	Yes	No	-4.2	1	0.55	2	3.94
OC(=O)c1ccc(c(c1)O)O	C7H6O4	154.12	11	6	1	4	3	77.76	1.15	0.65	Very soluble	Soluble	Soluble	High	No	No	-6.42	0	0.56	1	1.07
O=C(NC1C2CCOC2C21CCC2)NCc1c(C)n[nH]c1C	C16H24N4O2	304.39	22	5	5	3	3	79.04	1.25	1.69	Soluble	Soluble	Soluble	High	No	Yes	-7.27	0	0.55	0	4.22
OC(=O)C=Cc1ccc(cc1)O	C9H8O3	164.16	12	6	2	3	2	57.53	1.46	1.26	Soluble	Soluble	Soluble	High	Yes	No	-6.26	0	0.56	1	1.61
CC1CCC(=O)C23C1(C)CC1C(C2)C1(C3)C	C15H22O	218.33	16	0	0	1	0	17.07	3.08	3.32	Soluble	Soluble	Soluble	High	Yes	No	-5.45	0	0.55	1	4.02
COc1cc(C=CC(=O)O)ccc1O	C10H10O4	194.18	14	6	3	4	2	66.76	1.51	1.36	Soluble	Soluble	Soluble	High	Yes	No	-6.41	0	0.56	1	1.93
CC1CCC2(NC1)OC1C(C2C)C2(C(C1)C1CCC3C(C1CC2)(C)CCC(C3)O)C.Cl	C27H46ClNO2	452.11	31	0	0	3	2	41.49	7.01	4.41	Poorly soluble	Poorly soluble	Moderately soluble	High	Yes	No	-4.08	1	0.55	2	6.51
OC(=O)CC(C(=O)O)N	C4H7NO4	133.1	9	0	3	5	3	100.62	-3.89	-2.05	Highly soluble	Highly soluble	Soluble	High	No	No	-9.87	0	0.56	1	1.8
OCC1OC(c2c[nH]c(c2)Cc2ccc(cc2)CC)C(C(C1O)O)O	C19H25NO5	347.41	25	11	5	5	5	105.94	1	0.99	Soluble	Soluble	Soluble	High	No	No	-7.71	0	0.55	0	4.52
COc1c(CC=C(C)C)c2OC(C)(C)C=Cc2c2c1c(O)c(c(=O)o2)c1ccc(cc1)O	C26H26O6	434.48	32	16	4	6	2	89.13	5.37	4.73	Poorly soluble	Poorly soluble	Poorly soluble	High	No	No	-5.14	0	0.55	2	4.44
CC1CCC(C23C1(C)CC1C(C2)C1(C3)C)O	C15H24O	220.35	16	0	0	1	1	20.23	3.4	3.29	Soluble	Soluble	Soluble	High	Yes	No	-5.23	0	0.55	1	4.15
CO	CH4O	32.04	2	0	0	1	1	20.23	-0.46	-0.28	Highly soluble	Highly soluble	Soluble	Low	No	No	-6.82	0	0.55	1	1
CC1CCCC23C1(C)CC1C(C2)C1(C3)C	C15H24	204.35	15	0	0	0	0	0	5.3	4.52	Moderately soluble	Moderately soluble	Soluble	Low	Yes	No	-3.78	1	0.55	2	4.3
OC(=O)C=Cc1ccc(c(c1)O)O	C9H8O4	180.16	13	6	2	4	3	77.76	1.15	0.93	Very soluble	Soluble	Soluble	High	No	No	-6.58	0	0.56	1	1.81
CC(C1CCC2(C3C1C2C(=CC3)C)C)C	C15H24	204.35	15	0	1	0	0	0	4.47	4.3	Soluble	Moderately soluble	Soluble	Low	Yes	No	-4.37	1	0.55	2	4.62
OCC1OC(Oc2c(oc3c(c2=O)c(O)cc(c3)O)c2ccc(cc2)O)C(C(C1O)O)O	C21H20O11	448.38	32	16	4	11	7	190.28	0.72	-0.25	Soluble	Moderately soluble	Soluble	Low	No	No	-8.52	2	0.17	1	5.29
CC(=CCCC1(C)C2CC=C(C1C2)C)C	C15H24	204.35	15	0	3	0	0	0	6.45	4.7	Moderately soluble	Poorly soluble	Soluble	Low	No	No	-2.97	1	0.55	2	5.07
O=C(OC1CC(O)(CC(C1O)O)C(=O)O)C=Cc1ccc(c(c1)O)O	C16H18O9	354.31	25	6	5	9	6	164.75	-0.42	-0.38	Very soluble	Soluble	Soluble	Low	No	No	-8.76	1	0.11	1	4.16
CC(=CCCC1(C)C2CC3C1(C)C3C2)C	C15H24	204.35	15	0	3	0	0	0	5.21	4.6	Moderately soluble	Moderately soluble	Soluble	Low	No	No	-3.85	1	0.55	2	4.54
O=c1ccc2c(o1)cccc2	C9H6O2	146.14	11	10	0	2	0	30.21	1.39	1.82	Soluble	Very soluble	Soluble	High	Yes	No	-6.2	0	0.55	1	2.74
CC1=CCC23CC1C(C)(C)C2CCC3C	C15H24	204.35	15	0	0	0	0	0	4.62	4.36	Moderately soluble	Moderately soluble	Soluble	Low	No	No	-4.27	1	0.55	2	5.53
c1ccc(cc1)c1ccc2c([o+]1)cccc2	C15H11O	207.25	16	16	1	1	0	13.14	3.39	2.63	Soluble	Soluble	Moderately soluble	High	Yes	Yes	-5.16	0	0.55	1	2.78
CC1=CCC2(CC1)C(=C)CCCC2(C)C	C15H24	204.35	15	0	0	0	0	0	4.67	4.39	Moderately soluble	Moderately soluble	Moderately soluble	Low	No	No	-4.23	1	0.55	2	4.35
O=C(OC(C(=O)O)Cc1ccc(c(c1)O)O)C=Cc1ccc(c(c1)O)O	C18H16O8	360.31	26	12	7	8	5	144.52	2.36	1.52	Soluble	Moderately soluble	Soluble	Low	No	No	-6.82	0	0.56	1	3.38
CC1(C)C2CCC3(C1=CCCC3(C)C)C2	C15H24	204.35	15	0	0	0	0	0	5.03	4.54	Moderately soluble	Moderately soluble	Soluble	Low	No	No	-3.98	1	0.55	2	4.94
OC(=O)C(O)C	C3H6O3	90.08	6	0	1	3	2	57.53	-0.72	-0.48	Highly soluble	Very soluble	Soluble	High	No	No	-7.36	0	0.56	1	1.29
C=C1C2CCC3C1(C)CCCC(C23)(C)C	C15H24	204.35	15	0	0	0	0	0	5.08	4.5	Moderately soluble	Moderately soluble	Soluble	Low	No	No	-3.94	1	0.55	2	3.6
O=c1[nH]c(=O)c2c([nH]1)nc[nH]2	C5H4N4O2	152.11	11	9	0	3	3	94.4	-0.73	-0.3	Very soluble	Very soluble	Soluble	High	No	No	-7.75	0	0.55	1	1.71
CC1=CC2C(=C(C)CCCC2(C)C)CC1	C15H24	204.35	15	0	0	0	0	0	3.94	4.2	Soluble	Soluble	Soluble	Low	No	No	-4.75	1	0.55	2	4.08
O=C1CC(=O)NC(=S)N1	C4H4N2O2S	144.15	9	0	0	2	2	90.29	-0.87	-0.51	Very soluble	Very soluble	Soluble	High	No	No	-7.8	0	0.55	1	1.61
OC(=O)C=Cc1ccc(cc1F)F	C9H6F2O2	184.14	13	6	2	4	1	37.3	2.07	2.36	Soluble	Soluble	Soluble	High	Yes	No	-5.95	0	0.56	1	2.02
NC(=S)NN=C(C=NNC(=S)N)CC(C(CO)O)O	C8H16N6O3S2	308.38	19	0	9	5	7	225.69	-2.75	-1.55	Highly soluble	Very soluble	Soluble	Low	No	No	-10.13	1	0.55	1	4.26
CC1=C2CC3C(C2(CC1)C(C)CC3)(C)C	C15H24	204.35	15	0	0	0	0	0	4.32	4.4	Soluble	Moderately soluble	Soluble	Low	No	No	-4.48	1	0.55	2	5.34
O=c1ccc2c(o1)cccc2	C9H6O2	146.14	11	10	0	2	0	30.21	1.39	1.82	Soluble	Very soluble	Soluble	High	Yes	No	-6.2	0	0.55	1	2.74
CC(C1CCC(C23C1C2C(=CC3)C)C)C	C15H24	204.35	15	0	1	0	0	0	4.47	4.31	Soluble	Moderately soluble	Soluble	Low	Yes	No	-4.37	1	0.55	2	5.31
Oc1ccc2c(c1)oc(=O)cc2	C9H6O3	162.14	12	10	0	3	1	50.44	1.58	1.51	Soluble	Soluble	Soluble	High	Yes	No	-6.17	0	0.55	1	2.56
CC(C1CCC(C23C1C2C(=C)CC3)C)C	C15H24	204.35	15	0	1	0	0	0	4.71	4.41	Moderately soluble	Moderately soluble	Soluble	Low	Yes	No	-4.2	1	0.55	2	4.24
Oc1ccc(cc1)c1cc(=O)c2c(o1)cc(cc2O)O	C15H10O5	270.24	20	16	1	5	3	90.9	3.02	2.11	Soluble	Moderately soluble	Moderately soluble	High	No	Yes	-5.8	0	0.55	0	2.96
CC1CCC2C1C1C(C1(C)C)CCC2(C)O	C15H26O	222.37	16	0	0	1	1	20.23	3.74	3.42	Soluble	Soluble	Soluble	High	Yes	No	-5	0	0.55	2	3.58
Oc1ccc(cc1)c1oc2cc(OC3OC(C)C(C(C3O)O)O)cc(c2c(=O)c1OC1OC(C)C(C(C1O)O)O)O	C27H30O14	578.52	41	16	5	14	8	228.97	-0.09	-0.46	Soluble	Moderately soluble	Soluble	Low	No	No	-9.89	3	0.17	1	6.48
CC1CCC2C1C1C(C1(C)C)CCC2(C)O	C15H26O	222.37	16	0	0	1	1	20.23	3.74	3.42	Soluble	Soluble	Soluble	High	Yes	No	-5	0	0.55	2	3.58
OCC1OC(C(C(C1O)O)O)c1c(O)cc(c2c1oc(cc2=O)c1ccc(cc1)O)O	C21H20O10	432.38	31	16	3	10	7	181.05	0.21	-0.07	Soluble	Soluble	Soluble	Low	No	No	-8.79	1	0.55	1	5.12
CC1CCC2C1C1C(C1(C)C)CCC2(C)O	C15H26O	222.37	16	0	0	1	1	20.23	3.74	3.42	Soluble	Soluble	Soluble	High	Yes	No	-5	0	0.55	2	3.58
OC1CCN2C1=Nc1ccccc1C2	C11H12N2O	188.23	14	6	0	2	1	35.83	0.44	1.17	Very soluble	Very soluble	Soluble	High	No	No	-7.14	0	0.55	1	3.36
C=C1CCC2C(C3C1CCC3(C)O)C2(C)C	C15H24O	220.35	16	0	0	1	1	20.23	3.11	3.26	Soluble	Soluble	Soluble	High	Yes	No	-5.44	0	0.55	1	3.78
Oc1ccc(cc1O)c1oc2ccccc2c(=O)c1O	C15H10O5	270.24	20	16	1	5	3	90.9	2.69	2.05	Soluble	Moderately soluble	Moderately soluble	High	No	Yes	-6.04	0	0.55	0	3.04
CC1CCC2C1C1C(C1(C)C)CCC2=C	C15H24	204.35	15	0	0	0	0	0	4.71	4.34	Moderately soluble	Moderately soluble	Soluble	Low	Yes	No	-4.2	1	0.55	2	3.7
NC(=O)NC1NC(=O)NC1=O	C4H6N4O3	158.12	11	0	2	3	4	113.32	-2.17	-1.85	Highly soluble	Highly soluble	Soluble	Low	No	No	-8.81	0	0.55	1	2.42
CC1CCC2C1C1C(C1(C)C)CCC2=C	C15H24	204.35	15	0	0	0	0	0	4.71	4.34	Moderately soluble	Moderately soluble	Soluble	Low	Yes	No	-4.2	1	0.55	2	3.7
c1ccc2c(c1)nc1c(c2)[nH]c2c1cccc2	C15H10N2	218.25	17	17	0	1	1	28.68	3.74	3.35	Moderately soluble	Moderately soluble	Poorly soluble	High	Yes	Yes	-4.98	0	0.55	2	1.61
CC1CCC2C1C1C(C1(C)C)CCC2=C	C15H24	204.35	15	0	0	0	0	0	4.71	4.34	Moderately soluble	Moderately soluble	Soluble	Low	Yes	No	-4.2	1	0.55	2	3.7
OS(=O)(=O)O	H2O4S	98.08	5	0	0	1	1	82.98	3.74	3.35	Moderately soluble	Moderately soluble	Poorly soluble	High	Yes	Yes	-4.98	0	0.55	2	1.61
COc1cc2OC(CC(=O)c2c(c1)O)c1ccccc1	C16H14O4	270.28	20	12	2	4	1	55.76	3.2	2.66	Soluble	Moderately soluble	Moderately soluble	High	Yes	Yes	-5.68	0	0.55	0	3.07
CCOC(=O)C	C4H8O2	88.11	6	0	2	2	0	26.3	0.73	0.75	Very soluble	Very soluble	Soluble	High	Yes	No	-6.32	0	0.55	1	1
OC1CCC2(C(C1)CCC1C2CCC2(C1CCC2C(CCC(=O)O)C)C)C	C24H40O3	376.57	27	0	4	3	2	57.53	4.42	4.47	Moderately soluble	Moderately soluble	Soluble	High	Yes	No	-5.46	1	0.56	2	4.66
COc1c(CC=C(C)C)c2OC(C)(C)C=Cc2c2c1c(O)c(c(=O)o2)c1ccc(cc1)O	C26H26O6	434.48	32	16	4	6	2	89.13	5.37	4.73	Poorly soluble	Poorly soluble	Poorly soluble	High	No	No	-5.14	0	0.55	2	4.44
C=C1C(=O)OC2C1CCC(=C)C1C2C(=C)CC1	C15H18O2	230.3	17	0	0	2	0	26.3	2.62	2.98	Soluble	Soluble	Soluble	High	Yes	No	-5.84	0	0.55	1	3.84
CCOP(=O)(SCCN(C(C)C)C(C)C)C	C11H26NO2PS	267.37	16	0	8	3	0	64.65	2.09	2.47	Soluble	Soluble	Soluble	High	Yes	No	-6.45	0	0.55	1	4.13
CC1CCC2C(C3=C(CCC13)C)C2(C)C	C15H24	204.35	15	0	0	0	0	0	4.1	4.27	Soluble	Soluble	Soluble	Low	No	No	-4.64	1	0.55	2	4.57
CCCCCCCCC=CCCCCCCCC(=O)O	C18H34O2	282.46	20	0	15	2	1	37.3	7.64	5.71	Moderately soluble	Poorly soluble	Moderately soluble	High	No	No	-2.6	1	0.56	2	3.07
CC(=C1CCC(C2=C(C1)C(C)CC2)C)C	C15H24	204.35	15	0	0	0	0	0	4.07	4.24	Soluble	Soluble	Soluble	Low	No	No	-4.66	1	0.55	2	4.45
CCCCCC=CCC=CCCCCCCCC(=O)O	C18H32O2	280.45	20	0	14	2	1	37.3	6.98	5.45	Moderately soluble	Poorly soluble	Moderately soluble	High	Yes	No	-3.05	1	0.56	2	3.1
O=C1C(=C2OC(c3c2c(C1=O)c(C)cc3O)(C)C)C	C15H14O4	258.27	19	6	0	4	1	63.6	1.72	2.07	Soluble	Soluble	Moderately soluble	High	Yes	No	-6.65	0	0.56	0	3.22
CCCCCCCCCCCCCCCC(=O)O	C16H32O2	256.42	18	0	14	2	1	37.3	7.17	5.2	Moderately soluble	Poorly soluble	Moderately soluble	High	Yes	No	-2.77	1	0.56	2	2.31
O=C1C(=Cc2c(C1=O)c(C)cc(c2C(C)C)O)C	C15H16O3	244.29	18	6	1	3	1	54.37	3	2.67	Soluble	Soluble	Moderately soluble	High	Yes	No	-5.66	0	0.55	1	2.99
CCCCCCCCCCCCCCCCCC(=O)O	C18H36O2	284.48	20	0	16	2	1	37.3	8.23	5.93	Moderately soluble	Poorly soluble	Poorly soluble	High	No	No	-2.19	1	0.56	2	2.54
Cc1ccc2c(c1)c(ccc2C)C(C)C	C15H18	198.3	15	10	1	0	0	0	5.57	4.76	Moderately soluble	Moderately soluble	Moderately soluble	Low	No	Yes	-3.55	1	0.55	2	1.05
CC1=CC(=O)c2c(C1=O)cccc2O	C11H8O3	188.18	14	6	0	3	1	54.37	2.29	1.72	Soluble	Soluble	Soluble	High	Yes	No	-5.82	0	0.55	1	2.41
CC(C1CC=C(c2c1cc(C)cc2)C)C	C15H20	200.32	15	6	1	0	0	0	4.41	4.38	Moderately soluble	Moderately soluble	Moderately soluble	Low	No	Yes	-4.39	1	0.55	2	3.22
O=C1C(=CC(=O)c2c1ccc(c2O)C1=C(C)C(=O)c2c(C1=O)c(O)ccc2)C	C22H14O6	374.34	28	12	1	6	2	108.74	3.75	2.87	Moderately soluble	Moderately soluble	Moderately soluble	High	No	No	-5.92	0	0.55	2	3.52
CC(C1CCC(c2c1cc(C)cc2)C)C	C15H22	202.34	15	6	1	0	0	0	5.12	4.57	Moderately soluble	Moderately soluble	Moderately soluble	Low	No	Yes	-3.9	1	0.55	2	2.61
O=C1C=C(C)C(=O)c2c1c(O)c(cc2)c1ccc2c(c1O)C(=O)C=C(C2=O)C	C22H14O6	374.34	28	12	1	6	2	108.74	3.74	2.91	Moderately soluble	Moderately soluble	Moderately soluble	High	No	No	-5.93	0	0.55	2	3.29
CC1=CC2C(CC1)(O)C(C)CCC2C(C)C	C15H26O	222.37	16	0	1	1	1	20.23	3.7	3.52	Soluble	Soluble	Soluble	High	Yes	No	-5.03	0	0.55	2	4.34
CC1CC(=O)c2c(C1O)cccc2O	C11H12O3	192.21	14	6	0	3	2	57.53	1.54	1.43	Soluble	Soluble	Soluble	High	Yes	No	-6.38	0	0.55	1	2.69
CC1=CC2C(CC1)C(C)(O)CCC2C(C)C	C15H26O	222.37	16	0	1	1	1	20.23	3.34	3.43	Soluble	Soluble	Soluble	High	Yes	No	-5.29	0	0.55	1	4.29
CC1(C)C=Cc2c(O1)ccc1c2oc(=O)cc1	C14H12O3	228.24	17	10	0	3	0	39.44	2.83	2.81	Soluble	Soluble	Moderately soluble	High	Yes	No	-5.68	0	0.55	1	3.39
CCCCCCCCCCOS(=O)(=O)N	C10H23NO3S	237.36	15	0	10	4	1	77.77	3.48	2.51	Soluble	Moderately soluble	Soluble	High	Yes	No	-5.28	0	0.55	2	2.97
COc1c2C=CC(Oc2c(c2c1c(O)c(c1ccc(cc1)O)c(=O)o2)CC=C(C)C)(C)C	C26H26O6	434.48	32	16	4	6	2	89.13	5.37	4.7	Poorly soluble	Poorly soluble	Poorly soluble	High	No	No	-5.14	0	0.55	2	4.42
CC1=CC2C(CC1)(O)C(C)CCC2C(C)C	C15H26O	222.37	16	0	1	1	1	20.23	3.7	3.52	Soluble	Soluble	Soluble	High	Yes	No	-5.03	0	0.55	2	4.34
COc1cc2OC(C)(C)C=Cc2c2c1ccc(=O)o2	C15H14O4	258.27	19	10	1	4	0	48.67	2.8	2.81	Soluble	Soluble	Moderately soluble	High	Yes	No	-5.89	0	0.55	0	3.52
CC1=CC2C(CC1)C(C)(O)CCC2C(C)C	C15H26O	222.37	16	0	1	1	1	20.23	3.34	3.43	Soluble	Soluble	Soluble	High	Yes	No	-5.29	0	0.55	1	4.29
COc1cc2oc(=O)ccc2cc1CC=C(C)C	C15H16O3	244.29	18	10	3	3	0	39.44	3.81	3.37	Soluble	Moderately soluble	Moderately soluble	High	Yes	No	-5.09	0	0.55	2	2.89
O=C1CCC(=O)C2(C1C1C(C1(C)C)CC2)C	C14H20O2	220.31	16	0	0	2	0	34.14	1.94	2.46	Soluble	Soluble	Soluble	High	Yes	No	-6.27	0	0.55	1	3.26
CC1(C)C=Cc2c(O1)cc1c(c2)ccc(=O)o1	C14H12O3	228.24	17	10	0	3	0	39.44	2.83	2.8	Soluble	Soluble	Moderately soluble	High	Yes	No	-5.68	0	0.55	1	3.24
CC1(O)CCCC2(C1C1C(C1(C)C)CC2)C	C15H26O	222.37	16	0	0	1	1	20.23	4.07	3.58	Soluble	Moderately soluble	Soluble	High	Yes	No	-4.77	0	0.55	2	3.46
COc1c2C=CC(Oc2cc2c1ccc(=O)o2)(C)C	C15H14O4	258.27	19	10	1	4	0	48.67	2.8	2.8	Soluble	Soluble	Moderately soluble	High	Yes	No	-5.89	0	0.55	0	3.38
CC(=C)C1CC=C2C(C1)(C)C(C)CCC2	C15H24	204.35	15	0	1	0	0	0	5.24	4.42	Moderately soluble	Moderately soluble	Soluble	Low	No	No	-3.83	1	0.55	2	4.35
CC12CCCC(C2)(O)C2C(CC1)C(C2)(C)C	C15H26O	222.37	16	0	0	1	1	20.23	4.16	3.66	Soluble	Moderately soluble	Soluble	High	Yes	No	-4.7	0	0.55	2	4.03
O=C1CCC2OC2(CCC2C1CC2(C)C)C	C14H22O2	222.32	16	0	0	2	0	29.6	2.31	2.75	Soluble	Soluble	Soluble	High	Yes	No	-6.02	0	0.55	1	4.12
C=C1CCC2OC2(CCC2C1CC2(C)C)C	C15H24O	220.35	16	0	0	1	0	12.53	3.56	3.68	Soluble	Soluble	Soluble	High	Yes	No	-5.12	0	0.55	2	4.35
CC1=CCCC(=C)C2C(CC1)C(C2)(C)C	C15H24	204.35	15	0	0	0	0	0	4.38	4.24	Soluble	Moderately soluble	Soluble	Low	No	No	-4.44	1	0.55	2	4.51
CC1=CCCC2=CC3(CC(=CCC1)C)OC2C12C3C(OC2=O)C(CCC(=CCC1)C)C(C)C	C30H42O3	450.65	33	0	1	3	0	35.53	5.3	5.65	Moderately soluble	Moderately soluble	Moderately soluble	Low	No	No	-5.29	1	0.55	2	7.63
CCCCCCCCCCCCCCCCCCCCCCCCCCCCCCCCCO	C33H68O	480.89	34	0	31	1	1	20.23	16.32	11.59	Insoluble	Insoluble	Insoluble	Low	No	No	2.35	1	0.55	3	4.35
CC(=CCc1cc(ccc1O)c1coc2c(c1=O)c(O)c(c(c2)O)CC(C(=C)C)O)C	C25H26O6	422.47	31	16	6	6	4	111.13	5.47	4.23	Moderately soluble	Poorly soluble	Poorly soluble	High	No	No	-4.99	0	0.55	2	4.4
CC1=CCCC2=CC(CC(=CCC1)C)OC2=O	C15H20O2	232.32	17	0	0	2	0	26.3	2.89	3.15	Soluble	Soluble	Soluble	High	Yes	No	-5.67	0	0.55	1	4.87
CC1=CCC(C)(C)C=CCC2(C(CC1)O2)C	C15H24O	220.35	16	0	0	1	0	12.53	3.85	3.71	Soluble	Soluble	Soluble	High	Yes	No	-4.91	0	0.55	2	4.44
CC=CC1(O)CC=CC=C1	C9H12O	136.19	10	0	1	1	1	20.23	1.92	1.85	Very soluble	Very soluble	Soluble	High	Yes	No	-5.77	0	0.55	1	3.95
CC1=CC2OC(=O)C(=C)C2CCC(=CCC1)C	C15H20O2	232.32	17	0	0	2	0	26.3	2.09	2.97	Soluble	Soluble	Soluble	High	Yes	No	-6.23	0	0.55	1	4.29
CC=C1C(=O)OC2C1=CCCC=C(CCC2)C	C15H20O2	232.32	17	0	0	2	0	26.3	2.94	3.22	Soluble	Soluble	Soluble	High	Yes	No	-5.63	0	0.55	1	4.32
CC1=CC2OC(=O)C(=C)C2CCC(=CCC1)C	C15H20O2	232.32	17	0	0	2	0	26.3	2.09	2.97	Soluble	Soluble	Soluble	High	Yes	No	-6.23	0	0.55	1	4.29
CC1=CCCC(=CCC(CC1)C(O)(C)C)C	C15H26O	222.37	16	0	1	1	1	20.23	3.14	3.47	Soluble	Soluble	Soluble	High	Yes	No	-5.43	0	0.55	1	4.03
OCC=C(CCC=C(CCC=C(C)C)C)C	C15H26O	222.37	16	0	7	1	1	20.23	5.42	4.32	Moderately soluble	Moderately soluble	Soluble	High	Yes	No	-3.81	0	0.55	2	3.17
CC(C1CCC(=C)C=C1)CCC=C(C)C	C15H24	204.35	15	0	4	0	0	0	5.41	4.56	Moderately soluble	Moderately soluble	Soluble	Low	No	No	-3.71	1	0.55	2	4.42
CC1CCC2(C(C1C)C1=CCC3C(C1(CC2)C)(C)CCC1C3(C)CCC(C1(C)C)O)C(=O)O	C30H48O3	456.7	33	0	1	3	2	57.53	7.34	5.94	Poorly soluble	Poorly soluble	Moderately soluble	Low	No	No	-3.87	1	0.56	2	6.21
CCCCCCCCCCCCC(CCCC(CCCCCCCCCCCCCCCCCCCCCCCO)C)C	C42H86O	607.13	43	0	38	1	1	20.23	20.62	14.51	Insoluble	Insoluble	Insoluble	Low	No	No	4.64	2	0.17	3	6.25
CC(=CCc1cc(ccc1O)c1coc2c(c1=O)c(O)c(c(c2)O)CC=C(C)C)C	C25H26O5	406.47	30	16	5	5	3	90.9	6.52	5.01	Poorly soluble	Poorly soluble	Poorly soluble	High	No	No	-4.15	0	0.55	2	3.92
CC(=C)C1CCC2(C1C1CCC3C(C1(C)CC2)(C)CCC1C3(C)CCC(C1(C)C)O)C	C30H50O	426.72	31	0	1	1	1	20.23	9.87	7.31	Poorly soluble	Insoluble	Poorly soluble	Low	No	No	-1.9	1	0.55	2	5.49
CCCCCCCCCCCCCCCCCCCCCCCCCC(=O)O	C26H52O2	396.69	28	0	24	2	1	37.3	12.54	8.86	Poorly soluble	Insoluble	Poorly soluble	Low	No	No	0.18	1	0.56	3	3.49
OCC1Cc2cc(OC)c(cc2C(C1C1(OC)OC(CO)C(C(C1O)O)O)c1ccc(c(c1)OC)O)O	C26H34O11	522.54	37	12	7	11	7	178.53	0.27	0.48	Soluble	Soluble	Soluble	Low	No	No	-9.3	3	0.17	1	5.78
OCC1OC(C(C1O)O)Oc1ccc2c(c1)OC(C=C2)(C)C	C16H20O6	308.33	22	6	3	6	3	88.38	1.84	1.24	Soluble	Soluble	Soluble	High	No	No	-6.87	0	0.55	0	4.67
CCC(C(C)C)CCC(C1CCC2C1(C)CCC1C2CC=C2C1(C)CCC(C2)O)C	C29H50O	414.71	30	0	6	1	1	20.23	9.34	7.19	Poorly soluble	Poorly soluble	Poorly soluble	Low	No	No	-2.2	1	0.55	2	6.3
OCC1OC2C(C(C1O)O)OC(=O)c1c2c(O)c(c(c1)O)OC	C14H16O9	328.27	23	6	2	9	5	145.91	-0.97	-0.72	Very soluble	Very soluble	Soluble	Low	No	No	-8.99	0	0.55	0	4.39
CCCC=CCC=C	C8H14	110.2	8	0	4	0	0	0	3.35	2.9	Soluble	Soluble	Soluble	Low	Yes	No	-4.59	0	0.55	1	2.71
CC=CC=CCCC=CC=CC(=O)NCC(C)C	C16H25NO	247.38	18	0	9	1	1	29.1	4.21	3.87	Soluble	Moderately soluble	Soluble	High	Yes	No	-4.82	0	0.55	3	3.18
CCC=CCC=CCC=CCC1C=CC(=O)C1C=CC(CCC(=O)O)O	C22H30O4	358.47	26	0	12	4	2	74.6	3.69	3.93	Soluble	Moderately soluble	Soluble	High	No	Yes	-5.87	0	0.56	3	5.12
CC(C(C(=O)NC1CC(O)CCNC(=O)C=CC(NC1=O)C)NC(=O)C=CC=CCCCCCCC)O	C27H44N4O6	520.66	37	0	14	6	6	156.86	3.12	1.83	Moderately soluble	Poorly soluble	Soluble	Low	No	No	-7.26	2	0.17	2	6.26
OC1C(OP(=O)(OC2C(O)C(O)C(C(C2O)O)O)O)C(O)C(C(C1O)O)O	C12H23O14P	422.28	27	0	4	14	11	267.87	-7.52	-5.64	Highly soluble	Highly soluble	Soluble	Low	No	No	-14.22	2	0.11	1	6.06
CC(=CCc1cc(ccc1O)c1coc2c(c1=O)c(O)c1c(c2)OC(C1)C(O)(C)C)C	C25H26O6	422.47	31	16	4	6	3	100.13	4.95	4.1	Moderately soluble	Poorly soluble	Poorly soluble	High	No	No	-5.36	0	0.55	2	4.55
O=C(OC(C(C(=O)O)OC(=O)C=Cc1ccc(c(c1)O)O)C(=O)O)C=Cc1ccc(c(c1)O)O	C22H18O12	474.37	34	12	11	12	6	208.12	2.01	1.01	Soluble	Poorly soluble	Soluble	Low	No	No	-7.77	2	0.11	2	4.14
CC=CC#CCCC=CC=CC(=O)NCC(C)C	C16H23NO	245.36	18	0	7	1	1	29.1	3.97	3.69	Soluble	Moderately soluble	Soluble	High	Yes	No	-4.98	0	0.55	2	3.71
O=C(OC(C(C(=O)O)O)C(=O)O)C=Cc1ccc(c(c1)O)O	C13H12O9	312.23	22	6	7	9	5	161.59	0.06	-0.23	Very soluble	Soluble	Soluble	Low	No	No	-8.16	0	0.11	0	3.45
O=C(OC1CC(OC(=O)C=Cc2ccc(c(c2)O)O)(CC(C1O)O)C(=O)O)C=Cc1ccc(c(c1)O)O	C25H24O12	516.45	37	12	9	12	7	211.28	1.52	0.75	Soluble	Moderately soluble	Soluble	Low	No	No	-8.37	3	0.11	2	4.81
OCC1OC(OCC2OC(OCCc3ccc(c(c3)O)O)C(C(C2OC(=O)C=Cc2ccc(c(c2)O)O)OC2OC(C)C(C(C2O)O)O)O)C(C(C1O)O)O	C35H46O20	786.73	55	12	14	20	12	324.44	-2.1	-2.08	Soluble	Moderately soluble	Soluble	Low	No	No	-12.59	3	0.17	2	7.49
COc1ccc(cc1)CC1=C2N=c3c(=C2CCN1)cccc3.Cl	C19H19ClN2O	326.82	23	12	3	2	1	33.62	3.81	2.63	Moderately soluble	Moderately soluble	Poorly soluble	High	Yes	Yes	-5.59	0	0.55	1	3.98
CC1NCCc2c1[nH]c1c2cccc1	C12H14N2	186.25	14	9	0	1	2	27.82	1.89	2.07	Soluble	Soluble	Moderately soluble	High	Yes	Yes	-6.09	0	0.55	1	2.37
CC=CC(=O)c1c(OC)cc2c(c1OC)c(OC)cc(c2)OC	C18H20O5	316.35	23	10	6	5	0	53.99	3.56	3.28	Soluble	Moderately soluble	Moderately soluble	High	Yes	No	-5.7	0	0.55	1	2.61
CCCC(=O)c1ccc2c(c1)ccc(c2)Br	C14H13BrO	277.16	16	10	3	1	0	17.07	4.37	4.11	Moderately soluble	Moderately soluble	Poorly soluble	High	Yes	Yes	-4.89	0	0.55	1	1.38
c1ccc2c(c1)[nH]c1c2ccnc1	C11H8N2	168.19	13	13	0	1	1	28.68	3.17	2.41	Soluble	Soluble	Moderately soluble	High	Yes	No	-5.08	0	0.55	1	1.46
OCC1OC(OC(C(N)C)CCCCCCCCCCCCCCC(=O)CCCCCCCC(C(N)C)O)C(C(C1O)O)O	C34H68N2O8	632.91	44	0	28	10	7	188.72	5.15	4.39	Moderately soluble	Poorly soluble	Moderately soluble	Low	No	No	-6.5	2	0.17	3	7.71
COc1cc(C=CC(=O)O)ccc1O	C10H10O4	194.18	14	6	3	4	2	66.76	1.51	1.36	Soluble	Soluble	Soluble	High	Yes	No	-6.41	0	0.56	1	1.93
NC(=O)CCC(C(=O)O)N	C5H10N2O3	146.14	10	0	4	4	3	106.41	-3.15	-1.81	Highly soluble	Highly soluble	Soluble	High	No	No	-9.43	0	0.55	1	1.76
OCC1OC(O)C(C(C1O)O)NC(=O)C	C8H15NO6	221.21	15	0	3	6	5	119.25	-1.16	-1.71	Very soluble	Very soluble	Soluble	Low	No	No	-8.47	0	0.55	1	3.79
OC1C(C)OC(C(C1O)O)O	C6H12O5	164.16	11	0	0	5	4	90.15	-2.09	-1.46	Highly soluble	Highly soluble	Soluble	High	No	No	-8.79	0	0.55	1	4.05
OCC(C(C1OC(O)(CC(C1NC(=O)C)O)C(=O)O)O)O	C11H19NO9	309.27	21	0	6	9	7	176.78	-3.47	-2.74	Highly soluble	Highly soluble	Soluble	Low	No	No	-10.65	1	0.11	0	4.39
OC(=O)C[N+](C)(C)C.[Cl-]	C5H12ClNO2	153.61	9	0	2	2	1	37.3	0.68	-2.07	Very soluble	Very soluble	Soluble	Low	No	No	-6.75	0	0.56	1	1
C#N	CHN	27.03	2	0	0	1	0	23.79	0.07	-0.01	Very soluble	Very soluble	Soluble	High	No	No	-6.42	0	0.55	1	3.73
OCC(C1OC(=O)C(=C1O)O)O	C6H8O6	176.12	12	0	2	6	4	107.22	-1.64	-1.28	Highly soluble	Very soluble	Soluble	High	No	No	-8.54	0	0.56	1	3.47
CCO	C2H6O	46.07	3	0	0	1	1	20.23	-0.09	0.09	Very soluble	Highly soluble	Soluble	Low	No	No	-6.64	0	0.55	1	1
[Cd]	Cd	112.41	1	0	0	1	1	0	-0.09	0.09	Very soluble	Highly soluble	Soluble	Low	No	No	-6.64	0	0.55	1	1
[Ni]	Ni	58.69	1	0	0	1	1	0	-0.09	0.09	Very soluble	Highly soluble	Soluble	Low	No	No	-6.64	0	0.55	1	1
CCOC(=O)C[N+](C)(C)C.[Br-]	C7H16BrNO2	226.11	11	0	4	2	0	26.3	1.54	-1.32	Very soluble	Very soluble	Soluble	Low	No	No	-6.59	0	0.55	1	1.56
CCCCCC=CCC=CCC=CCC=CCCCC(=O)O	C20H32O2	304.47	22	0	14	2	1	37.3	6.98	5.78	Moderately soluble	Poorly soluble	Moderately soluble	High	No	No	-3.2	1	0.56	2	3.26
[Pb]	Pb	207.2	1	0	0	1	1	0	-0.09	0.09	Very soluble	Highly soluble	Soluble	Low	No	No	-6.64	0	0.55	1	1
[Co]	Co	58.93	1	0	0	1	1	0	-0.09	0.09	Very soluble	Highly soluble	Soluble	Low	No	No	-6.64	0	0.55	1	1
[Cu]	Cu	63.55	1	0	0	1	1	0	-0.09	0.09	Very soluble	Highly soluble	Soluble	Low	No	No	-6.64	0	0.55	1	1
COCCOC(=O)C	C5H10O3	118.13	8	0	4	3	0	35.53	-0.03	0.49	Very soluble	Very soluble	Soluble	High	No	No	-7.04	0	0.55	1	1.7
O=C1c2ccccc2C(=O)c2c1cccc2	C14H8O2	208.21	16	12	0	2	0	34.14	3.39	2.64	Soluble	Soluble	Moderately soluble	High	Yes	No	-5.16	0	0.55	1	2.07
COc1c(O)c(C=CC(=C)C)cc2c1oc1cccc(c1c2=O)O	C19H16O5	324.33	24	14	3	5	2	79.9	4.82	3.56	Moderately soluble	Poorly soluble	Moderately soluble	High	No	No	-4.86	0	0.55	1	3.52
OC1C(COP(=O)(OP(=O)(OC2OC(C(=O)O)C(C(C2O)O)O)O)O)OC(C1O)n1ccc(=O)[nH]c1=O	C15H22N2O18P2	580.29	37	6	9	18	9	333.68	-6.39	-4.81	Highly soluble	Highly soluble	Soluble	Low	No	No	-14.38	3	0.11	2	5.88
OCC1=CC2C(N(C1)C)Cc1c3c2cccc3[nH]c1	C16H18N2O	254.33	19	9	1	2	2	39.26	1.3	1.92	Soluble	Very soluble	Soluble	High	Yes	Yes	-6.93	0	0.55	0	3.63
COc1cc(C=CC(=O)O)cc(c1O)OC	C11H12O5	224.21	16	6	4	5	2	75.99	1.46	1.31	Soluble	Soluble	Soluble	High	No	No	-6.63	0	0.56	1	2.17
O=C1C=C2C3(O1)CC(C=C2)N1C3CCCC1	C13H15NO2	217.26	16	0	0	3	0	29.54	1.1	1.56	Very soluble	Very soluble	Soluble	High	Yes	No	-6.84	0	0.55	1	4.83
OC1CCC2(C(C1(C)C)CCC1(C2CC=C2C1(C)CCC1(C2CC(C)(C)CC1)C(=O)O)C)C	C30H48O3	456.7	33	0	1	3	2	57.53	7.49	6.06	Poorly soluble	Poorly soluble	Poorly soluble	Low	No	No	-3.77	1	0.56	2	6.08
[O-]S(=O)(=O)[O-].[Fe+2]	FeO4S	151.91	6	0	0	2	1	88.64	6.98	5.78	Moderately soluble	Poorly soluble	Moderately soluble	High	No	No	-3.2	1	0.56	2	3.26
COC(=O)c1ccccc1O	C8H8O3	152.15	11	6	2	3	1	46.53	2.55	1.66	Soluble	Soluble	Soluble	High	Yes	No	-5.42	0	0.55	1	1.11
OCC1OC(O)C(C(C1O)O)O	C6H12O6	180.16	12	0	1	6	5	110.38	-3.24	-2.26	Highly soluble	Highly soluble	Soluble	Low	No	No	-9.7	0	0.55	1	4.08
OCC(C(C(C(=O)CO)O)O)O	C6H12O6	180.16	12	0	5	6	5	118.22	-3.24	-2.32	Highly soluble	Highly soluble	Soluble	Low	No	No	-9.7	0	0.55	1	3.13
COCCOC(=O)C	C5H10O3	118.13	8	0	4	3	0	35.53	-0.03	0.49	Very soluble	Very soluble	Soluble	High	No	No	-7.04	0	0.55	1	1.7
OCC1OC(C(C(C1O)O)O)c1c(O)cc2c(c1[O-])c(=O)cc(o2)c1ccccc1	C21H19O9	415.37	30	16	3	9	5	163.65	0.56	0.51	Soluble	Soluble	Soluble	Low	No	No	-8.44	0	0.11	1	4.92
OCC1OC(C(C(C1O)O)O)c1c(O)cc2c(c1O)c(=O)cc(o2)c1ccc(cc1)O	C21H20O10	432.38	31	16	3	10	7	181.05	0.21	0.05	Soluble	Soluble	Soluble	Low	No	No	-8.79	1	0.55	1	4.99
OCC1OC(C(C(C1O)O)O)c1c(O)cc(c2c1oc(cc2=O)c1ccc(c(c1)O)O)O	C21H20O11	448.38	32	16	3	11	8	201.28	-0.15	-0.41	Soluble	Soluble	Soluble	Low	No	No	-9.14	2	0.17	1	5.17
OCC1OC(C(C(C1O)O)O)c1c(OC)cc2c(c1O)c(=O)cc(o2)c1ccc(cc1)O	C22H22O10	446.4	32	16	4	10	6	170.05	0.53	0.35	Soluble	Soluble	Soluble	Low	No	No	-8.65	1	0.55	1	5.07
OCC1OC(C(C(C1O)O)O)c1c(O)c(C2OC(CO)C(C(C2O)O)O)c(c2c1oc(cc2=O)c1ccc(cc1)O)O	C27H30O15	594.52	42	16	5	15	11	271.2	-2.26	-2.07	Soluble	Soluble	Soluble	Low	No	No	-11.53	3	0.17	1	6.4
OCC1OC(C(C(C1O)O)O)c1c(O)cc(c2c1oc(cc2=O)c1ccc(cc1)O)O	C21H20O10	432.38	31	16	3	10	7	181.05	0.21	-0.07	Soluble	Soluble	Soluble	Low	No	No	-8.79	1	0.55	1	5.12
		0	0	0	0	3	2	0	7.49	6.06	Poorly soluble	Poorly soluble	Poorly soluble	Low	No	No	-3.77	1	0.56	2	6.08
		0	0	0	0	2	1	0	6.98	5.78	Moderately soluble	Poorly soluble	Moderately soluble	High	No	No	-3.2	1	0.56	2	3.26
OCC1OC(Oc2cc3c(c(c2O)C)CCC2C3(C)C(=O)CC3(C2(C)CC(C3C(C(C=CC(O)(C)C)O)(O)C)O)C)C(C(C1O)O)O	C35H52O12	664.78	47	6	7	12	9	217.6	1.18	1.16	Moderately soluble	Moderately soluble	Soluble	Low	No	No	-9.52	3	0.17	1	7.34
OCC1OC(C(C(C1O)O)OC1OC(CO)C(C(C1O)O)O)c1c(OC)cc2c(c1O)c(=O)cc(o2)c1ccc(cc1)O	C28H32O15	608.54	43	16	7	15	9	249.2	-1.06	-1.25	Soluble	Soluble	Soluble	Low	No	No	-10.76	3	0.17	1	6.46
O=C(OC1CC(O)(CC(C1O)O)C(=O)O)C=Cc1ccc(c(c1)O)O	C16H18O9	354.31	25	6	5	9	6	164.75	-0.42	-0.38	Very soluble	Soluble	Soluble	Low	No	No	-8.76	1	0.11	1	4.16
O=C(OC1CC(O)(CC(C1O)O)C(=O)O)C=Cc1ccc(cc1)O	C16H18O8	338.31	24	6	5	8	5	144.52	-0.07	-0.03	Very soluble	Soluble	Soluble	Low	No	No	-8.41	0	0.56	0	4.07
OC1CC(O)(CC(C1O)OC(=O)c1cc(O)c(c(c1)O)O)C(=O)O	C14H16O10	344.27	24	6	4	10	7	184.98	-1.21	-1.33	Very soluble	Soluble	Soluble	Low	No	No	-9.26	1	0.11	0	3.84
Cn1cnc2c1c(=O)[nH]c(=O)n2C	C7H8N4O2	180.16	13	9	0	3	1	72.68	-0.78	-0.12	Very soluble	Very soluble	Soluble	High	No	No	-7.95	0	0.55	1	1.93
Cn1c(=O)n(C)c2c(c1=O)[nH]cn2	C7H8N4O2	180.16	13	9	0	3	1	72.68	-0.02	-0.19	Very soluble	Very soluble	Soluble	High	No	No	-7.41	0	0.55	1	1.87
COc1cc(C=C2CC3C(C2=O)(C)CCC2C3CCC3=CC(=O)CCC23C)cc(c1OC)OC	C29H36O5	464.59	34	6	4	5	0	61.83	4.73	4.8	Moderately soluble	Moderately soluble	Poorly soluble	High	No	No	-5.78	0	0.55	2	5.24
OC(CC(C=Cc1c(nc2c(c1c1ccc(cc1)F)cccc2)C1CC1)O)CC(=O)OC(C)(C)C	C29H32FNO4	477.57	35	16	10	6	2	79.65	4.83	5.14	Moderately soluble	Poorly soluble	Poorly soluble	High	No	Yes	-5.78	0	0.55	3	4.72
Oc1cc2OC(c3ccc(c(c3)O)O)C(Cc2c(c1)O)O	C15H14O6	290.27	21	12	1	6	5	110.38	0.36	0.85	Soluble	Soluble	Soluble	High	No	No	-7.82	0	0.55	0	3.5
OC1CC2(C)C(CC1O)C(=O)C=C1C2CCC2(C1(O)CCC2C(C(CCC(O)(C)C)O)(O)C)C	C27H44O7	480.63	34	0	5	7	6	138.45	0.46	1.76	Soluble	Soluble	Soluble	High	No	No	-8.91	1	0.55	1	6.36
OC(=O)CC1C(CNC1C(=O)O)C(=C)C	C10H15NO4	213.23	15	0	4	5	3	86.63	-1.8	-0.6	Highly soluble	Highly soluble	Soluble	High	No	No	-8.88	0	0.56	1	3.12
[O-][N+](=O)c1cc(cc(c1NN(c1ccccc1)c1ccccc1)[N+](=O)[O-])[N+](=O)[O-]	C18H13N5O6	395.33	29	18	7	6	1	152.73	5.51	1.97	Moderately soluble	Poorly soluble	Moderately soluble	Low	No	No	-4.8	1	0.55	2	3.75
Oc1cc2OC(c3ccc(c(c3)O)O)C(Cc2c(c1)O)O	C15H14O6	290.27	21	12	1	6	5	110.38	0.36	0.85	Soluble	Soluble	Soluble	High	No	No	-7.82	0	0.55	0	3.5
Oc1cc(O)c2c(c1)OC(C(C2)OC(=O)c1cc(O)c(c(c1)O)O)c1ccc(c(c1)O)O	C22H18O10	442.37	32	18	4	10	7	177.14	1.53	1.23	Soluble	Moderately soluble	Soluble	Low	No	No	-7.91	1	0.55	1	4.16
[O-]C(=O)CN(CC(=O)[O-])CCN(CC(=O)[O-])CC(=O)[O-].O.O.[Na+].[Na+].[Na+].[Na+]	C10H16N2Na4O10	416.2	26	0	11	12	2	185.46	-6.83	-19.27	Highly soluble	Highly soluble	Soluble	Low	No	No	-13.69	1	0.55	2	2.35
Oc1cc2OC(c3cc(O)c(c(c3)O)O)C(Cc2c(c1)O)O	C15H14O7	306.27	22	12	1	7	6	130.61	0	0.42	Soluble	Soluble	Soluble	High	No	No	-8.17	1	0.55	0	3.53
Oc1cc(O)c2c(c1)OC(C(C2)OC(=O)c1cc(O)c(c(c1)O)O)c1cc(O)c(c(c1)O)O	C22H18O11	458.37	33	18	4	11	8	197.37	1.17	1.01	Soluble	Moderately soluble	Soluble	Low	No	No	-8.27	2	0.17	1	4.2
OC(=O)c1cc(O)c(c(c1)O)O	C7H6O5	170.12	12	6	1	5	4	97.99	0.7	0.21	Very soluble	Soluble	Soluble	High	No	No	-6.84	0	0.56	1	1.22
Oc1cc2OC(c3cc(O)c(c(c3)O)O)C(Cc2c(c1)O)O	C15H14O7	306.27	22	12	1	7	6	130.61	0	0.42	Soluble	Soluble	Soluble	High	No	No	-8.17	1	0.55	0	3.53
CCCOC(=O)c1cc(O)c(c(c1)O)O	C10H12O5	212.2	15	6	4	5	3	86.99	1.8	1.38	Soluble	Soluble	Soluble	High	No	No	-6.32	0	0.55	1	1.8
O=C(OC(C)(C)C)OC(=O)OC(C)(C)C	C10H18O5	218.25	15	0	6	5	0	61.83	2.67	2.22	Soluble	Soluble	Soluble	High	Yes	No	-5.74	0	0.55	1	2.3
OCC1OC(Oc2cc(OC)c(c3c2C(=O)CC(O3)c2ccccc2)OC)C(C(C1O)O)O	C23H26O10	462.45	33	12	6	10	4	144.14	0.69	0.61	Soluble	Soluble	Soluble	Low	No	No	-8.63	0	0.55	1	5.33
COC1CC(OC2CCC3(C(C2)CCC2C3C(OC(=O)C)C(OC(=O)C=Cc3ccccc3)C3(C2(O)CCC3C(O)C)C)C)OC(C1OC1CC(OC)C(C(O1)C)OC1OC(C)C(C(C1O)OC)O)C	C53H80O17	989.19	70	6	16	17	4	216.59	4.94	3.94	Poorly soluble	Poorly soluble	Moderately soluble	Low	No	No	-8.83	2	0.17	3	10
OC1CC2(C)C(CC1O)C(=O)C=C1C2CCC2(C1(O)CCC2C(C(CCC(O)(C)C)O)(O)C)C	C27H44O7	480.63	34	0	5	7	6	138.45	0.46	1.76	Soluble	Soluble	Soluble	High	No	No	-8.91	1	0.55	1	6.36
O=C1CC(=O)NC(=S)N1	C4H4N2O2S	144.15	9	0	0	2	2	90.29	-0.87	-0.51	Very soluble	Very soluble	Soluble	High	No	No	-7.8	0	0.55	1	1.61
CC(C(=O)O)N	C3H7NO2	89.09	6	0	1	3	2	63.32	-2.96	-1.46	Highly soluble	Highly soluble	Soluble	High	No	No	-8.95	0	0.55	1	1
CCC1CN2CCc3c(C2CC1CC1=C2C=C(OC)C(=O)C=C2CCN1)cc(c(c3O)OC)OC	C28H36N2O5	480.6	35	6	6	6	2	80.26	3.6	3.15	Moderately soluble	Moderately soluble	Moderately soluble	High	No	No	-6.68	0	0.55	2	5.62
CCC1CN2CCc3c(C2CC1CC1NCCc2c1cc(OC)c(c2)OC)cc(c(c3)OC)OC	C29H40N2O4	480.64	35	12	7	6	1	52.19	4.74	4.19	Moderately soluble	Moderately soluble	Poorly soluble	High	Yes	No	-5.87	0	0.55	2	4.87
CC(=O)C	C3H6O	58.08	4	0	0	1	0	17.07	-0.05	0.4	Very soluble	Highly soluble	Soluble	High	No	No	-6.69	0	0.55	1	1
CCO	C2H6O	46.07	3	0	0	1	1	20.23	-0.09	0.09	Very soluble	Highly soluble	Soluble	Low	No	No	-6.64	0	0.55	1	1
CO	CH4O	32.04	2	0	0	1	1	20.23	-0.46	-0.28	Highly soluble	Highly soluble	Soluble	Low	No	No	-6.82	0	0.55	1	1
CC(=O)O	C2H4O2	60.05	4	0	0	2	1	37.3	-0.21	-0.09	Very soluble	Very soluble	Soluble	High	No	No	-6.82	0	0.56	1	1
CCOC(=O)CCC(C1CCC2C1(C)C(O)CC1C2C(O)CC2C1(C)CCC(C2)O)C	C26H44O5	436.62	31	0	6	5	3	86.99	2.71	3.52	Soluble	Moderately soluble	Soluble	High	No	No	-7.04	0	0.55	1	5.39
CCCCCCC=CC=CCCCCCCCC(=O)O	C18H32O2	280.45	20	0	14	2	1	37.3	7.05	5.47	Moderately soluble	Poorly soluble	Moderately soluble	High	Yes	No	-3.01	1	0.56	2	3.35
OCC1OC(OCC2OC(OCCc3ccc(c(c3)O)O)C(C(C2OC(=O)C=Cc2ccc(c(c2)O)O)OC2OC(C)C(C(C2O)OC2OC(C)C(C(C2O)O)O)O)O)C(C(C1O)C)O	C42H58O23	930.9	65	12	16	23	13	363.13	-1.78	-2	Soluble	Moderately soluble	Soluble	Low	No	No	-13.24	3	0.17	2	8.62
CC1=CCC2CC1C2(C)C	C10H16	136.23	10	0	0	0	0	0	4.48	3.44	Soluble	Moderately soluble	Soluble	Low	Yes	No	-3.95	1	0.55	2	4.44
OC(=O)C=C(C=CC1(O)C(=CC(=O)CC1(C)C)C)C	C15H20O4	264.32	19	0	3	4	2	74.6	1.61	1.98	Soluble	Soluble	Soluble	High	Yes	No	-6.77	0	0.56	0	3.98
OCC1OC(OC2OC=C(C3C2C(C)(O)CC3O)C(=O)OC)C(C(C1O)O)O	C17H26O11	406.38	28	0	5	11	6	175.37	-2.61	-1.89	Very soluble	Very soluble	Soluble	Low	No	No	-10.63	2	0.11	1	5.89
OCC1OC(OC2OC=C(C3C2C(C)(OC(=O)C)CC3O)C(=O)OC)C(C(C1O)O)O	C19H28O12	448.42	31	0	7	12	5	181.44	-2.04	-1.32	Very soluble	Very soluble	Soluble	Low	No	No	-10.48	1	0.11	1	5.99
OCC1OC(OC2OC=C(C3C2C(C)(OC(=O)C)CC3OC(=O)C)C(=O)OC)C(C(C1O)O)O	C21H30O13	490.46	34	0	9	13	4	187.51	-1.47	-0.9	Very soluble	Very soluble	Soluble	Low	No	No	-10.34	1	0.11	2	6.21
OCC(C(C(C(C=NNC(=O)c1ccccc1O)O)O)O)O	C13H18N2O7	314.29	22	6	8	8	7	162.84	-1.79	-1.3	Very soluble	Very soluble	Soluble	Low	No	No	-9.49	1	0.55	1	4.04
CC(=O)C	C3H6O	58.08	4	0	0	1	0	17.07	-0.05	0.4	Very soluble	Highly soluble	Soluble	High	No	No	-6.69	0	0.55	1	1
CO	CH4O	32.04	2	0	0	1	1	20.23	-0.46	-0.28	Highly soluble	Highly soluble	Soluble	Low	No	No	-6.82	0	0.55	1	1
CCO	C2H6O	46.07	3	0	0	1	1	20.23	-0.09	0.09	Very soluble	Highly soluble	Soluble	Low	No	No	-6.64	0	0.55	1	1
Fc1cc2c(cc1N1CCNCC1)n(cc(c2=O)C(=O)O)C1CC1	C17H18FN3O3	331.34	24	10	3	5	2	74.57	-1.08	1.1	Very soluble	Highly soluble	Soluble	High	No	No	-9.09	0	0.55	0	2.51
OC1CCC(O)C(O)CC(O)CC2(O)CC(O)C(C(O2)CC(C=CC=CC=CC=CC=CC=CC=CC(C(C(C(OC(=O)CC(C1)O)C)C)O)C)OC1OC(C)C(C(C1O)N)O)C(=O)O	C47H73NO17	924.08	65	0	3	18	12	319.61	0	-0.39	Moderately soluble	Poorly soluble	Soluble	Low	No	No	-11.94	3	0.17	1	10
OC(=O)c1cc(O)c(c(c1)O)O	C7H6O5	170.12	12	6	1	5	4	97.99	0.7	0.21	Very soluble	Soluble	Soluble	High	No	No	-6.84	0	0.56	1	1.22
C=C1C2CCC(C1(C)C)C2	C10H16	136.23	10	0	0	0	0	0	4.22	3.43	Soluble	Soluble	Soluble	Low	Yes	No	-4.13	1	0.55	2	3.5
c1ccc(cc1)CNc1ncnc2c1[nH]cn2	C12H11N5	225.25	17	15	3	3	2	66.49	1.75	1.54	Soluble	Soluble	Moderately soluble	High	Yes	No	-6.43	0	0.55	1	1.95
OCC(C1OC(=O)C(=C1O)O)O	C6H8O6	176.12	12	0	2	6	4	107.22	-1.64	-1.28	Highly soluble	Very soluble	Soluble	High	No	No	-8.54	0	0.56	1	3.47
[N]=O	NO	30.01	2	0	0	6	4	17.07	-1.64	-1.28	Highly soluble	Very soluble	Soluble	High	No	No	-8.54	0	0.56	1	3.47
Oc1cc(O)c2c(c1)oc(c(c2=O)OC1OC(COC2OC(C)C(C(C2O)O)O)C(C(C1O)O)O)c1ccc(c(c1)O)O	C27H30O16	610.52	43	16	6	16	10	269.43	-0.33	-1.12	Soluble	Moderately soluble	Soluble	Low	No	No	-10.26	3	0.17	1	6.52
Oc1cc(O)c2c(c1)oc(c(c2=O)O)c1ccc(c(c1)O)O	C15H10O7	302.24	22	16	1	7	5	131.36	1.54	1.23	Soluble	Soluble	Soluble	High	No	Yes	-7.05	0	0.55	0	3.23
Cl[Al](Cl)Cl	AlCl3	133.34	4	0	0	7	5	0	1.54	1.23	Soluble	Soluble	Soluble	High	No	Yes	-7.05	0	0.55	0	3.23
[O-]C(=O)C.[K+]	C2H3KO2	98.14	5	0	0	2	0	40.13	-0.21	-1.17	Very soluble	Very soluble	Soluble	Low	No	No	-7.05	0	0.55	1	1
OC(=O)C(O)C	C3H6O3	90.08	6	0	1	3	2	57.53	-0.72	-0.48	Highly soluble	Very soluble	Soluble	High	No	No	-7.36	0	0.56	1	1.29
O=c1ccc2c(o1)cccc2	C9H6O2	146.14	11	10	0	2	0	30.21	1.39	1.82	Soluble	Very soluble	Soluble	High	Yes	No	-6.2	0	0.55	1	2.74
O=CC12CCC(C2C2C(CC1)(C)C1(C)CCC3C(C1CC2)(C)CCC(C3(C)C)O)C(=C)C	C30H48O2	440.7	32	0	2	2	1	37.3	8.14	6.39	Poorly soluble	Poorly soluble	Poorly soluble	Low	No	No	-3.21	1	0.55	2	5.49
CCC(C(C)C)C=CC(C1CCC2C1(C)CCC1C2CC=C2C1(C)CCC(C2)O)C	C29H48O	412.69	30	0	5	1	1	20.23	8.56	6.96	Poorly soluble	Poorly soluble	Moderately soluble	Low	No	No	-2.74	1	0.55	2	6.21
C=C1CCC2CC1C2(C)C	C10H16	136.23	10	0	0	0	0	0	4.16	3.42	Soluble	Soluble	Soluble	Low	Yes	No	-4.18	1	0.55	2	3.73
CC1=CCCC(=C)C=CC(CC1)C(C)C	C15H24	204.35	15	0	1	0	0	0	4.74	4.3	Moderately soluble	Moderately soluble	Soluble	Low	No	No	-4.18	1	0.55	2	4.55
CC(=C)C1CCC2(C1C1CCC3C(C1(C)CC2)(C)CCC1C3(C)CCC(C1(C)C)O)C	C30H50O	426.72	31	0	1	1	1	20.23	9.87	7.31	Poorly soluble	Insoluble	Poorly soluble	Low	No	No	-1.9	1	0.55	2	5.49
CC(=C)C1CCC2(C1C1CCC3C(C1(C)CC2)(C)CCC1C3(C)CCC(C1(C)C)O)C(=O)O	C30H48O3	456.7	33	0	2	3	2	57.53	8.21	6.11	Poorly soluble	Poorly soluble	Moderately soluble	Low	No	No	-3.26	1	0.56	2	5.63
CC(C1CCC2(C1C1CCC3C(C1(C)CC2)(C)CCC1C3(C)CCC(C1(C)C)O)C(=O)O)C	C30H50O3	458.72	33	0	2	3	2	57.53	8.27	6.15	Poorly soluble	Poorly soluble	Moderately soluble	Low	No	No	-3.23	1	0.56	2	5.37
CC1=CCC2C(C1)C2(C)C	C10H16	136.23	10	0	0	0	0	0	4.38	3.42	Soluble	Moderately soluble	Soluble	Low	Yes	No	-4.02	1	0.55	2	3.84
C=C1CCC2(C1C2)C(C)C	C10H16	136.23	10	0	1	0	0	0	3.09	3.25	Soluble	Soluble	Soluble	Low	Yes	No	-4.94	1	0.55	1	2.87
C=CC(CCC=C(CCC=C(C)C)C)(O)C	C15H26O	222.37	16	0	7	1	1	20.23	4.83	4.19	Soluble	Moderately soluble	Soluble	High	Yes	No	-4.23	0	0.55	2	3.53
C=C1CCCC2(C1CC(CC2)C(=C)C)C	C15H24	204.35	15	0	1	0	0	0	5.44	4.5	Moderately soluble	Moderately soluble	Soluble	Low	No	No	-3.68	1	0.55	2	3.42
CC1CCC2C1C1C(C1(C)C)CCC2(C)O	C15H26O	222.37	16	0	0	1	1	20.23	3.74	3.42	Soluble	Soluble	Soluble	High	Yes	No	-5	0	0.55	2	3.58
CC1=CCC(C)(C)C=CCC(=CCC1)C	C15H24	204.35	15	0	0	0	0	0	4.55	4.26	Soluble	Moderately soluble	Soluble	Low	No	No	-4.32	1	0.55	2	3.66
Oc1cc(O)c2c(c1)oc(c(c2=O)OC1OC(COC2OC(C)C(C(C2O)O)O)C(C(C1O)O)O)c1ccc(c(c1)O)O	C27H30O16	610.52	43	16	6	16	10	269.43	-0.33	-1.12	Soluble	Moderately soluble	Soluble	Low	No	No	-10.26	3	0.17	1	6.52
Cc1ccc(cc1)C(C)C	C10H14	134.22	10	6	1	0	0	0	4.1	3.5	Soluble	Soluble	Soluble	Low	Yes	Yes	-4.21	1	0.55	2	1
C=C1CCC2CC1C2(C)C	C10H16	136.23	10	0	0	0	0	0	4.16	3.42	Soluble	Soluble	Soluble	Low	Yes	No	-4.18	1	0.55	2	3.73
CC(=O)O	C2H4O2	60.05	4	0	0	2	1	37.3	-0.21	-0.09	Very soluble	Very soluble	Soluble	High	No	No	-6.82	0	0.56	1	1
CCO	C2H6O	46.07	3	0	0	1	1	20.23	-0.09	0.09	Very soluble	Highly soluble	Soluble	Low	No	No	-6.64	0	0.55	1	1
CO	CH4O	32.04	2	0	0	1	1	20.23	-0.46	-0.28	Highly soluble	Highly soluble	Soluble	Low	No	No	-6.82	0	0.55	1	1
OCC(C1OC(=O)C(=C1O)O)O	C6H8O6	176.12	12	0	2	6	4	107.22	-1.64	-1.28	Highly soluble	Very soluble	Soluble	High	No	No	-8.54	0	0.56	1	3.47
CCN(c1ccc2c(c1)oc1c(c2c2ccc(cc2S(=O)(=O)[O-])S(=O)(=O)O)ccc(=[N+](CC)CC)c1)CC	C27H30N2O7S2	558.67	38	20	8	7	1	147.72	-0.88	1.69	Soluble	Very soluble	Poorly soluble	Low	No	No	-10.33	1	0.56	2	4.78
CCOC(=O)C	C4H8O2	88.11	6	0	2	2	0	26.3	0.73	0.75	Very soluble	Very soluble	Soluble	High	Yes	No	-6.32	0	0.55	1	1
COc1c(OC)ccc(c1OC)c1cc(=O)c2c(o1)c(OC)c(cc2O)OC	C20H20O8	388.37	28	16	6	8	1	96.59	3.23	2.8	Moderately soluble	Moderately soluble	Poorly soluble	High	No	No	-6.38	0	0.55	1	3.8
COc1cc(O)c2c(c1)oc(cc2=O)c1cc(OC)c(c(c1OC)OC)OC	C20H20O8	388.37	28	16	6	8	1	96.59	3.23	2.83	Moderately soluble	Moderately soluble	Poorly soluble	High	No	No	-6.38	0	0.55	1	3.71
COc1c(OC)cc(cc1OC)c1cc(=O)c2c(o1)c(OC)c(c(c2O)OC)OC	C21H22O9	418.39	30	16	7	9	1	105.82	3.2	2.77	Moderately soluble	Moderately soluble	Poorly soluble	High	No	No	-6.58	0	0.55	1	3.91
COc1ccc(cc1)c1cc(=O)c2c(o1)cc(c(c2O)OC)OC	C18H16O6	328.32	24	16	4	6	1	78.13	3.64	2.88	Moderately soluble	Moderately soluble	Moderately soluble	High	Yes	Yes	-5.72	0	0.55	1	3.37
CC1=CCC(CC1)C(=C)C	C10H16	136.23	10	0	1	0	0	0	4.57	3.37	Soluble	Moderately soluble	Soluble	Low	Yes	No	-3.89	0	0.55	2	3.46
C=CC(=CCC=C(C)C)C	C10H16	136.23	10	0	3	0	0	0	4.26	3.4	Soluble	Soluble	Soluble	Low	Yes	No	-4.11	0	0.55	2	3.63
COc1cc(O)c2c(c1)oc(cc2=O)c1ccccc1O	C16H12O5	284.26	21	16	2	5	2	79.9	3.49	2.56	Moderately soluble	Moderately soluble	Moderately soluble	High	No	Yes	-5.56	0	0.55	0	3.11
CCSCCOP(=S)(OC)OC	C6H15O3PS2	230.29	12	0	7	3	0	94.89	2.26	2.1	Soluble	Soluble	Soluble	High	No	No	-6.1	0	0.55	1	3.66
COc1c(OC)cc(c2c1oc(cc2=O)c1ccccc1)O	C17H14O5	298.29	22	16	3	5	1	68.9	3.32	2.81	Moderately soluble	Moderately soluble	Moderately soluble	High	Yes	Yes	-5.76	0	0.55	0	3.29
CCCCCCCCOC1OC(CO)C(C(C1O)O)O	C14H28O6	292.37	20	0	9	6	4	99.38	1.46	0.69	Very soluble	Soluble	Soluble	High	No	No	-7.05	0	0.55	1	5.08
COc1ccccc1c1cc(=O)c2c(o1)c(OC)c(cc2O)OC	C18H16O6	328.32	24	16	4	6	1	78.13	3.29	2.81	Moderately soluble	Moderately soluble	Moderately soluble	High	Yes	Yes	-5.97	0	0.55	0	3.52
OC(=O)c1cc(O)c(c(c1)O)O	C7H6O5	170.12	12	6	1	5	4	97.99	0.7	0.21	Very soluble	Soluble	Soluble	High	No	No	-6.84	0	0.56	1	1.22
OC(=O)C=Cc1ccccc1	C9H8O2	148.16	11	6	2	2	1	37.3	2.13	1.79	Soluble	Soluble	Soluble	High	Yes	No	-5.69	0	0.56	1	1.67
OC(=O)c1ccc(c(c1)O)O	C7H6O4	154.12	11	6	1	4	3	77.76	1.15	0.65	Very soluble	Soluble	Soluble	High	No	No	-6.42	0	0.56	1	1.07
COc1cc(C=CC(=O)O)ccc1O	C10H10O4	194.18	14	6	3	4	2	66.76	1.51	1.36	Soluble	Soluble	Soluble	High	Yes	No	-6.41	0	0.56	1	1.93
OC(=O)C=Cc1ccc(cc1)O	C9H8O3	164.16	12	6	2	3	2	57.53	1.46	1.26	Soluble	Soluble	Soluble	High	Yes	No	-6.26	0	0.56	1	1.61
C=C1C(O)CC2CC1C2(C)C	C10H16O	152.23	11	0	0	1	1	20.23	1.79	2.07	Very soluble	Very soluble	Soluble	High	Yes	No	-5.96	0	0.55	1	3.7
C=CC1(C)CCC(=C(C)C)CC1C(=C)C	C15H24	204.35	15	0	2	0	0	0	5.35	4.56	Moderately soluble	Moderately soluble	Soluble	Low	No	No	-3.75	1	0.55	2	3.81
O=C1CC(=O)NC(=S)N1	C4H4N2O2S	144.15	9	0	0	2	2	90.29	-0.87	-0.51	Very soluble	Very soluble	Soluble	High	No	No	-7.8	0	0.55	1	1.61
OC(=O)c1cc(O)c(c(c1)O)O	C7H6O5	170.12	12	6	1	5	4	97.99	0.7	0.21	Very soluble	Soluble	Soluble	High	No	No	-6.84	0	0.56	1	1.22
CCOC(C(C(OCC)OCC)S)OCC	C11H24O4S	252.37	16	0	10	4	0	75.72	1.78	2.12	Very soluble	Soluble	Soluble	High	Yes	No	-6.58	0	0.55	1	3.02
OC(=O)c1cc(SSc2ccc(c(c2)C(=O)O)[N+](=O)[O-])ccc1[N+](=O)[O-]	C14H8N2O8S2	396.35	26	12	7	8	2	216.84	2.74	1.38	Soluble	Poorly soluble	Soluble	Low	No	Yes	-6.77	0	0.11	1	2.69
O=O.[K+]	KO2	71.1	3	0	0	8	2	34.14	2.74	1.38	Soluble	Poorly soluble	Soluble	Low	No	Yes	-6.77	0	0.11	1	2.69
OC(=O)C(Cl)(Cl)Cl	C2HCl3O2	163.39	7	0	1	2	1	37.3	1.33	1.24	Very soluble	Very soluble	Soluble	High	Yes	No	-6.35	0	0.56	1	1.69
[O-]S(=O)(=O)[O-].[Fe+2]	FeO4S	151.91	6	0	0	2	1	88.64	1.33	1.24	Very soluble	Very soluble	Soluble	High	Yes	No	-6.35	0	0.56	1	1.69
OC(=O)C(Cl)(Cl)Cl	C2HCl3O2	163.39	7	0	1	2	1	37.3	1.33	1.24	Very soluble	Very soluble	Soluble	High	Yes	No	-6.35	0	0.56	1	1.69
CC(=O)O.[SnH]	C2H5O2Sn	179.76	5	0	0	2	1	37.3	-0.21	-0.35	Very soluble	Very soluble	Soluble	High	No	No	-7.55	0	0.56	1	1
OC(=O)CN(CC(=O)O)CCN(CC(=O)O)CC(=O)O	C10H16N2O8	292.24	20	0	11	10	4	155.68	-5.88	-2.45	Highly soluble	Highly soluble	Soluble	Low	No	No	-12.26	0	0.11	1	2.06
C=C1C(=O)CC2CC1C2(C)C	C10H14O	150.22	11	0	0	1	0	17.07	2.16	2.28	Soluble	Soluble	Soluble	High	Yes	No	-5.68	0	0.55	1	3.55
OC(=O)c1ccccc1C(=O)O	C8H6O4	166.13	12	6	2	4	2	74.6	0.73	0.84	Very soluble	Very soluble	Soluble	High	No	No	-6.8	0	0.56	1	1
N#[C-].N#[C-].N#[C-].N#[C-].N#[C-].O=[N-].[Fe+4]	C5FeN6O	215.94	13	0	0	7	0	136.02	0.51	-0.53	Very soluble	Soluble	Soluble	High	No	No	-7.26	0	0.56	1	3.34
Nc1ccc(cc1)S(=O)(=O)N	C6H8N2O2S	172.2	11	6	1	3	2	94.56	-0.62	-0.01	Very soluble	Very soluble	Soluble	High	No	No	-7.79	0	0.55	1	1.6
OP(=O)(O)O	H3O4P	98	5	0	0	3	2	87.57	-0.62	-0.01	Very soluble	Very soluble	Soluble	High	No	No	-7.79	0	0.55	1	1.6
NCCNc1cccc2c1cccc2	C12H14N2	186.25	14	10	3	1	2	38.05	2.14	2.1	Soluble	Soluble	Moderately soluble	High	Yes	No	-5.92	0	0.55	1	1.14
[O-][Mo](=O)(=O)[O-].[NH4+].[NH4+]	H8MoN2O4	196.03	7	0	0	1	2	80.26	2.14	2.1	Soluble	Soluble	Moderately soluble	High	Yes	No	-5.92	0	0.55	1	1.14
[O-]P(=O)(O)O.[Na+]	H2NaO4P	119.98	6	0	0	1	2	90.4	2.14	2.1	Soluble	Soluble	Moderately soluble	High	Yes	No	-5.92	0	0.55	1	1.14
[O-]Cl.[Na+]	ClNaO	74.44	3	0	0	1	2	23.06	2.14	2.1	Soluble	Soluble	Moderately soluble	High	Yes	No	-5.92	0	0.55	1	1.14
OO	H2O2	34.01	2	0	0	1	2	40.46	2.14	2.1	Soluble	Soluble	Moderately soluble	High	Yes	No	-5.92	0	0.55	1	1.14
CS(=O)C	C2H6OS	78.13	4	0	0	1	0	36.28	-0.61	0.05	Highly soluble	Highly soluble	Soluble	High	Yes	No	-7.21	0	0.55	1	1.64
CC1(C)C=Cc2c(O1)cc1c(c2)ccc(=O)o1	C14H12O3	228.24	17	10	0	3	0	39.44	2.83	2.8	Soluble	Soluble	Moderately soluble	High	Yes	No	-5.68	0	0.55	1	3.24
CC1=CCC(CC1)(O)C(C)C	C10H18O	154.25	11	0	1	1	1	20.23	3.26	2.6	Soluble	Soluble	Soluble	High	Yes	No	-4.93	0	0.55	1	3.28
CC(COC(=O)c1ccc(cc1)C(=O)OCC(C)C)C	C16H22O4	278.34	20	6	8	4	0	52.6	5.69	3.95	Moderately soluble	Poorly soluble	Moderately soluble	High	Yes	No	-3.96	0	0.55	2	2.01
COc1c2oc(=O)ccc2cc2c1occ2	C12H8O4	216.19	16	13	1	4	0	52.58	2	2.16	Soluble	Soluble	Moderately soluble	High	Yes	No	-6.2	0	0.55	1	2.97
O=C1CCC2C(C1C)(C)CCC1C2(C)CCC2(C1(C)CCC1(C2CC(C)(C)CC1)C)C	C30H50O	426.72	31	0	0	1	0	17.07	9.8	7.45	Poorly soluble	Insoluble	Poorly soluble	Low	No	No	-1.94	1	0.55	2	5.17
Oc1ccc(cc1)c1cc(=O)c2c(o1)c1C=CC(Oc1cc2O)(C)C	C20H16O5	336.34	25	16	1	5	2	79.9	4.3	3.36	Moderately soluble	Moderately soluble	Moderately soluble	High	No	No	-5.3	0	0.55	1	3.81
COc1cc(ccc1O)c1cc(=O)c2c(o1)c1C=CC(Oc1cc2O)(C)C	C21H18O6	366.36	27	16	2	6	2	89.13	4.38	3.43	Moderately soluble	Moderately soluble	Moderately soluble	High	No	No	-5.43	0	0.55	2	3.95
COc1c2OC(C)(C)C=Cc2cc2c1oc(=O)cc2	C15H14O4	258.27	19	10	1	4	0	48.67	2.8	2.77	Soluble	Soluble	Moderately soluble	High	Yes	No	-5.89	0	0.55	0	3.47
OCC1OC(Oc2cc(O)ccc2C(=O)CC(c2ccc(cc2)O)O)C(C(C1O)O)O	C21H24O10	436.41	31	12	7	10	7	177.14	-0.49	-0.48	Soluble	Soluble	Soluble	Low	No	No	-9.31	1	0.55	1	5.03
Oc1ccc2c(c1)oc(=O)cc2	C9H6O3	162.14	12	10	0	3	1	50.44	1.58	1.51	Soluble	Soluble	Soluble	High	Yes	No	-6.17	0	0.55	1	2.56
OCC1OC(Oc2c3OC(Cc3cc3c2oc(=O)cc3)C(O)(C)C)C(C(C1O)O)O	C20H24O10	424.4	30	10	4	10	5	159.05	-0.25	0.04	Soluble	Soluble	Soluble	Low	No	No	-9.07	0	0.55	1	5.38
O=C1CCC2C(C1C)(C)CCC1C2(C)CCC2(C1(C)CCC1(C2CC(C)(C)CC1)C)C	C30H50O	426.72	31	0	0	1	0	17.07	9.8	7.45	Poorly soluble	Insoluble	Poorly soluble	Low	No	No	-1.94	1	0.55	2	5.17
CNC(C(=O)O)CC(=O)O	C5H9NO4	147.13	10	0	4	5	3	86.63	-3.36	-1.64	Highly soluble	Highly soluble	Soluble	High	No	No	-9.58	0	0.56	1	1.9
OCC1=CCC2CC1C2(C)C	C10H16O	152.23	11	0	1	1	1	20.23	3.22	2.4	Soluble	Soluble	Soluble	High	Yes	No	-4.94	0	0.55	1	4.22
CC(=CCCC(C1CCC(=CC1)C)(O)C)C	C15H26O	222.37	16	0	4	1	1	20.23	3.79	3.76	Soluble	Soluble	Soluble	High	Yes	No	-4.97	0	0.55	2	3.95
O=C1CC(=O)NC(=S)N1	C4H4N2O2S	144.15	9	0	0	2	2	90.29	-0.87	-0.51	Very soluble	Very soluble	Soluble	High	No	No	-7.8	0	0.55	1	1.61
Oc1cc(O)c2c(c1)oc(cc2=O)c1ccc(c(c1)O)O	C15H10O6	286.24	21	16	1	6	4	111.13	2.53	1.73	Soluble	Moderately soluble	Soluble	High	No	Yes	-6.25	0	0.55	0	3.02
Oc1ccc(cc1)c1cc(=O)c2c(o1)cc(cc2O)O	C15H10O5	270.24	20	16	1	5	3	90.9	3.02	2.11	Soluble	Moderately soluble	Moderately soluble	High	No	Yes	-5.8	0	0.55	0	2.96
CC=CC1CCC2C3(O1)OCC1(C3)C2CCC2C1CCC1C2(C)CCC(C1(C)C)C1(OC(CO)C(C(C1OC1OC(C(C1O)O)CO)O)O)OC1OC(CO)C(C(C1O)O)O	C44H70O17	871.02	61	0	9	17	10	266.91	1.54	0.53	Moderately soluble	Poorly soluble	Soluble	Low	No	No	-10.52	3	0.17	2	10
OCC1OC(C(C1O)O)OC1C(OCC(C1OC1OC(COS(=O)(=O)O)C(C(C1O)O)O)O)OC1CCC2(C(C1(C)C)CCC1(C2CCC2C31COC1(C3)C2C(C)(O)C(CO1)C=C(C)C)C)C	C46H74O20S	979.13	67	0	11	20	9	307.66	1.1	0.43	Moderately soluble	Poorly soluble	Soluble	Low	No	No	-11.49	3	0.11	2	10
[O-][N+](=O)OC(C(C(O[N+](=O)[O-])CO[N+](=O)[O-])O[N+](=O)[O-])C(O[N+](=O)[O-])CO[N+](=O)[O-]	C6H8N6O18	452.16	30	0	17	18	0	330.3	2.11	-4.05	Soluble	Poorly soluble	Soluble	Low	No	No	-7.56	1	0.55	2	5.06
CC1CCC2(OC1)OC1C(C2C)C2(C(C1)C1CCC3C(C1CC2)(C)CCC(C3)O)C	C27H44O3	416.64	30	0	0	3	1	38.69	6.49	5.21	Poorly soluble	Poorly soluble	Moderately soluble	High	Yes	No	-4.23	1	0.55	2	6.88
OCC1OC(OC2CCC3(C(C2(C)C)CCC2(C3CCC3C2(C)CC(=O)C3C(CCC=C(C)C)(O)C)C)CO)C(C(C1OC1OCC(C(C1O)O)O)O)O	C41H68O13	768.97	54	0	10	13	8	215.83	2.76	2.35	Moderately soluble	Poorly soluble	Soluble	Low	No	No	-9.03	3	0.17	2	8.76
OCC1OC(OC2CCC3(C(C2(C)C)CCC2(C3CCC3C2(C)CC(=O)C3C(CCC=C(C)C)(O)C)C)CO)C(C(C1OC1OCC(C(C1O)O)O)O)O	C41H68O13	768.97	54	0	10	13	8	215.83	2.76	2.35	Moderately soluble	Poorly soluble	Soluble	Low	No	No	-9.03	3	0.17	2	8.76
[Br]	Br	79.9	1	0	0	13	8	0	2.76	2.35	Moderately soluble	Poorly soluble	Soluble	Low	No	No	-9.03	3	0.17	2	8.76
COc1cc2OC(CC(=O)c2c(c1)O)c1ccccc1O	C16H14O5	286.28	21	12	2	5	2	75.99	2.94	2.26	Soluble	Moderately soluble	Moderately soluble	High	Yes	No	-5.96	0	0.55	0	3.14
CCCCCCCCC1CC1CCCCCCCC(=O)O	C19H36O2	296.49	21	0	15	2	1	37.3	8.02	5.68	Moderately soluble	Poorly soluble	Moderately soluble	High	No	No	-2.41	1	0.56	2	3.38
OCC1=CCC2CC1C2(C)C	C10H16O	152.23	11	0	1	1	1	20.23	3.22	2.4	Soluble	Soluble	Soluble	High	Yes	No	-4.94	0	0.55	1	4.22
C=C1CCC2CC1C2(C)C	C10H16	136.23	10	0	0	0	0	0	4.16	3.42	Soluble	Soluble	Soluble	Low	Yes	No	-4.18	1	0.55	2	3.73
COC(=O)C=CC(=CC=CC(=CC=CC=C(C=CC=C(C=CC(=O)O)C)C)C)C	C25H30O4	394.5	29	0	11	4	1	63.6	7.52	5.73	Poorly soluble	Poorly soluble	Soluble	High	No	No	-3.37	1	0.56	3	4.53
CC(=CC=CC=C(C=CC=C(C=CC(=O)O)C)C)C=CC=C(C=CC(=O)O)C	C24H28O4	380.48	28	0	10	4	2	74.6	7.2	5.33	Poorly soluble	Poorly soluble	Soluble	High	No	No	-3.51	1	0.56	3	4.42
CCC=CCC=CCC=CCC=CCC=CCCCC(=O)OC	C21H32O2	316.48	23	0	14	2	0	26.3	5.93	5.62	Moderately soluble	Poorly soluble	Moderately soluble	High	No	No	-4.02	1	0.55	2	3.24
COC(=O)C=CC(=CC=CC(=CC=CC=C(C=CC=C(C=CC(=O)OC)C)C)C)C	C26H32O4	408.53	30	0	12	4	0	52.6	7.85	6.15	Poorly soluble	Poorly soluble	Soluble	High	No	No	-3.22	1	0.55	3	4.65
COc1c2OC(CC(c2c2c(c1OC)C1(OC)C(=CC(=O)C3=CCC(OC13O2)c1ccccc1)OC)O)c1ccccc1	C34H32O9	584.61	43	18	6	9	1	101.91	3.38	3.77	Moderately soluble	Moderately soluble	Poorly soluble	High	No	No	-7.47	1	0.56	1	6.66
COC1CC(OC2=C1C(=O)C(OC)C1(C2(OC)c2c(OC)c(OC)c3c(c2O1)C(O)CC(O3)c1ccccc1)OC)c1ccccc1	C36H38O11	646.68	47	18	8	11	1	120.37	2.78	3.3	Moderately soluble	Moderately soluble	Poorly soluble	High	No	No	-8.27	2	0.56	2	6.88
COC1OC(CO)C(C(C1O)O)O	C7H14O6	194.18	13	0	2	6	4	99.38	-2.65	-1.64	Highly soluble	Highly soluble	Soluble	Low	No	No	-9.37	0	0.55	1	4.3
C1Oc2c(O1)cc(cc2)C1OCC2C1COC2c1ccc2c(c1)OCO2	C20H18O6	354.35	26	12	2	6	0	55.38	2.68	2.79	Soluble	Soluble	Moderately soluble	High	Yes	Yes	-6.56	0	0.55	1	4.12
CC(=O)OC(C=CC(=O)C(C1C(O)CC2(C1(C)CC(=O)C1(C2CC=C2C1CC(=O)C(C2(C)C)O)C)C)(O)C)(C)C	C32H46O8	558.7	40	0	6	8	3	138.2	2.52	3.16	Moderately soluble	Moderately soluble	Moderately soluble	Low	No	No	-7.92	1	0.55	1	6.66
COc1c2OC(CC(c2c2c(c1OC)C1(OC)C(=C(OC)C(=O)C3=CCC(OC13O2)c1ccccc1)OC)O)c1ccccc1	C35H34O10	614.64	45	18	7	10	1	111.14	3.56	3.7	Moderately soluble	Moderately soluble	Poorly soluble	High	No	No	-7.52	1	0.56	2	6.87
CC(=C)C1CC=C(C(=O)C1)C	C10H14O	150.22	11	0	1	1	0	17.07	2.71	2.44	Soluble	Soluble	Soluble	High	Yes	No	-5.29	0	0.55	1	3.33
CCCCCCCCOC(=O)C=CC(=O)OCCCC	C16H28O4	284.39	20	0	14	4	0	52.6	4.88	4.04	Soluble	Moderately soluble	Moderately soluble	High	Yes	No	-4.57	0	0.55	2	3.12
CC1CCC2(C(C1C)C1=CCC3C(C1(CC2)C)(C)CCC1C3(C)CCC(C1(C)C)O)C	C30H50O	426.72	31	0	0	1	1	20.23	9.01	7.05	Poorly soluble	Poorly soluble	Poorly soluble	Low	No	No	-2.51	1	0.55	2	6.17
OC1CCC2(C(C1(C)C)CCC1(C2CC=C2C1(C)CCC1(C2CC(C)(C)CC1)C)C)C	C30H50O	426.72	31	0	0	1	1	20.23	9.15	7.18	Poorly soluble	Poorly soluble	Poorly soluble	Low	No	No	-2.41	1	0.55	2	6.04
CC1CCC2(C(C1C)C1(C)CCC3C(=CCC4C3(C)CCC(C4(C)C)O)C1(CC2)C)C	C30H50O	426.72	31	0	0	1	1	20.23	9.01	7.04	Poorly soluble	Poorly soluble	Poorly soluble	Low	No	No	-2.51	1	0.55	2	6.25
COC(=O)c1ccccc1NC	C9H11NO2	165.19	12	6	3	2	1	38.33	2.55	1.78	Soluble	Soluble	Soluble	High	Yes	No	-5.5	0	0.55	1	1.27
O=C(c1ccccc1)OCc1ccccc1	C14H12O2	212.24	16	12	4	2	0	26.3	3.97	3.25	Soluble	Moderately soluble	Moderately soluble	High	Yes	No	-4.78	0	0.55	2	1.44
CC(=O)OCc1ccc(cc1)C	C10H12O2	164.2	12	6	3	2	0	26.3	2.44	2.23	Soluble	Soluble	Soluble	High	Yes	No	-5.57	0	0.55	1	1.26
COc1ccc(cc1)C	C8H10O	122.16	9	6	1	1	0	9.23	2.66	2.25	Soluble	Soluble	Soluble	High	Yes	No	-5.16	0	0.55	1	1
OCC=C(CCC=C(CCC=C(C)C)C)C	C15H26O	222.37	16	0	7	1	1	20.23	5.42	4.32	Moderately soluble	Moderately soluble	Soluble	High	Yes	No	-3.81	0	0.55	2	3.17
C=CC(=CCC=C(C)C)C	C10H16	136.23	10	0	3	0	0	0	4.26	3.4	Soluble	Soluble	Soluble	Low	Yes	No	-4.11	0	0.55	2	3.63
CC(=O)OCc1ccc(cc1)C	C10H12O2	164.2	12	6	3	2	0	26.3	2.44	2.23	Soluble	Soluble	Soluble	High	Yes	No	-5.57	0	0.55	1	1.26
CC(=O)OC(C1CCC(=CC1)C)(C)C	C12H20O2	196.29	14	0	3	2	0	26.3	3.96	3.04	Soluble	Moderately soluble	Soluble	High	Yes	No	-4.69	0	0.55	2	3.13
CC(=CC=CC=C(C=CC=C(C=CC12OC2(C)CC(CC1(C)C)O)C)C)C=CC=C(C=CC12OC2(C)CC(CC1(C)C)O)C	C40H56O4	600.87	44	0	10	4	2	65.52	9.76	8.39	Poorly soluble	Insoluble	Moderately soluble	Low	No	No	-3.04	2	0.17	3	7.58
CC1CCC2C(C3C1CCC3=C)C2(C)C	C15H24	204.35	15	0	0	0	0	0	4.71	4.33	Moderately soluble	Moderately soluble	Soluble	Low	Yes	No	-4.2	1	0.55	2	3.7
Oc1ccc(cc1)c1cc(=O)c2c(o1)cc(c(c2O)C1OC(C)C(C(=O)C1OC1OC(C)C(C(C1O)O)O)O)O	C27H28O13	560.5	40	16	4	13	7	216.58	0.04	-0.11	Soluble	Moderately soluble	Soluble	Low	No	No	-9.69	3	0.17	1	6.13
CCCCOCCOCCOCc1cc2OCOc2cc1CCC	C19H30O5	338.44	24	6	13	5	0	46.15	4.75	4.01	Moderately soluble	Moderately soluble	Poorly soluble	High	Yes	Yes	-4.99	0	0.55	2	3.51
CCOC(=O)C	C4H8O2	88.11	6	0	2	2	0	26.3	0.73	0.75	Very soluble	Very soluble	Soluble	High	Yes	No	-6.32	0	0.55	1	1
CCO	C2H6O	46.07	3	0	0	1	1	20.23	-0.09	0.09	Very soluble	Highly soluble	Soluble	Low	No	No	-6.64	0	0.55	1	1
OCc1ccccc1	C7H8O	108.14	8	6	1	1	1	20.23	1.1	1.41	Very soluble	Very soluble	Soluble	High	Yes	No	-6.18	0	0.55	1	1
O=CC(C(C(C(O)C)O)O)O	C6H12O5	164.16	11	0	4	5	4	97.99	-2.38	-1.49	Highly soluble	Highly soluble	Soluble	Low	No	No	-8.99	0	0.55	1	3.11
OCC(C(C(C=O)O)O)O	C5H10O5	150.13	10	0	4	5	4	97.99	-2.32	-1.74	Highly soluble	Highly soluble	Soluble	Low	No	No	-8.86	0	0.55	1	2.81
OCC(C(C(C=O)O)O)O	C5H10O5	150.13	10	0	4	5	4	97.99	-2.32	-1.74	Highly soluble	Highly soluble	Soluble	Low	No	No	-8.86	0	0.55	1	2.81
OCC1OC(O)C(C(C1O)O)O	C6H12O6	180.16	12	0	1	6	5	110.38	-3.24	-2.26	Highly soluble	Highly soluble	Soluble	Low	No	No	-9.7	0	0.55	1	4.08
CC1CCC2C1C1C(C1(C)C)CCC12OC1	C15H24O	220.35	16	0	0	1	0	12.53	3.68	3.54	Soluble	Soluble	Soluble	High	Yes	No	-5.03	0	0.55	2	4.03
CC(=CC=CC=C(C=CC=C(C=CC12OC2(C)CC(CC1(C)C)O)C)C)C=CC=C(C=CC1=C(C)CC(CC1(C)C)O)C	C40H56O3	584.87	43	0	10	3	2	52.99	10.34	8.82	Poorly soluble	Insoluble	Moderately soluble	Low	No	No	-2.53	2	0.17	3	7.37
OCC1OC(O)C(C(C1O)O)O	C6H12O6	180.16	12	0	1	6	5	110.38	-3.24	-2.26	Highly soluble	Highly soluble	Soluble	Low	No	No	-9.7	0	0.55	1	4.08
OCC1OC(O)C(C(C1O)O)O	C6H12O6	180.16	12	0	1	6	5	110.38	-3.24	-2.26	Highly soluble	Highly soluble	Soluble	Low	No	No	-9.7	0	0.55	1	4.08
O=Cc1ccc(cc1)O	C7H6O2	122.12	9	6	1	2	1	37.3	1.35	1.17	Very soluble	Very soluble	Soluble	High	Yes	No	-6.09	0	0.55	1	1
COc1cc(C=O)ccc1O	C8H8O3	152.15	11	6	2	3	1	46.53	1.21	1.2	Very soluble	Very soluble	Soluble	High	Yes	No	-6.37	0	0.55	1	1.15
COc1cc(ccc1O)C(=O)O	C8H8O4	168.15	12	6	2	4	2	66.76	1.43	1.08	Soluble	Soluble	Soluble	High	No	No	-6.31	0	0.56	1	1.42
CC(=O)C=CC1(C)C(=CCCC1(C)C)C	C14H22O	206.32	15	0	2	1	0	17.07	3.51	3.48	Soluble	Soluble	Soluble	High	Yes	No	-5.07	0	0.55	2	3.64
OC1CC(=C(C(C1)(C)C)C=CC(=CC=CC(=CC=CC=C(C=CC=C(C=CC1=C(C)CC(CC1(C)C)O)C)C)C)C)C	C40H56O2	568.87	42	0	10	2	2	40.46	10.91	9.31	Poorly soluble	Insoluble	Moderately soluble	Low	No	No	-2.02	2	0.17	3	6.78
CC1=CC2C(CC1)C(C)(O)CCC2C(C)C	C15H26O	222.37	16	0	1	1	1	20.23	3.34	3.43	Soluble	Soluble	Soluble	High	Yes	No	-5.29	0	0.55	1	4.29
CC(=CC=CC=C(C=CC=C(C=CC12OC2(C)CC(CC1(C)C)O)C)C)C=CC=C(C=CC1C(=CC(CC1(C)C)O)C)C	C40H56O3	584.87	43	0	10	3	2	52.99	10.43	8.76	Poorly soluble	Insoluble	Moderately soluble	Low	No	No	-2.46	2	0.17	3	7.51
OC1CCC(=C)C(=CC=C2CCCC3(C2CCC3C(CCC(C(O)(C)C)O)C)C)C1	C27H44O3	416.64	30	0	6	3	3	60.69	5.02	5.09	Moderately soluble	Poorly soluble	Moderately soluble	High	No	No	-5.28	1	0.55	2	6.23
COc1ccc2c(c1)c(CC(=O)O)c(n2C(=O)c1ccc(cc1)Cl)C	C19H16ClNO4	357.79	25	15	5	4	1	68.53	4.27	3.63	Moderately soluble	Moderately soluble	Moderately soluble	High	Yes	No	-5.45	0	0.56	2	2.51
CC(=O)Nc1ccc(cc1)O	C8H9NO2	151.16	11	6	2	2	2	49.33	0.46	0.93	Very soluble	Very soluble	Soluble	High	Yes	No	-6.9	0	0.55	1	1
CCO	C2H6O	46.07	3	0	0	1	1	20.23	-0.09	0.09	Very soluble	Highly soluble	Soluble	Low	No	No	-6.64	0	0.55	1	1
[O-][N+](=O)c1cc(cc(c1NN(c1ccccc1)c1ccccc1)[N+](=O)[O-])[N+](=O)[O-]	C18H13N5O6	395.33	29	18	7	6	1	152.73	5.51	1.97	Moderately soluble	Poorly soluble	Moderately soluble	Low	No	No	-4.8	1	0.55	2	3.75
Cl	ClH	36.46	1	0	0	1	1	0	-0.09	0.09	Very soluble	Highly soluble	Soluble	Low	No	No	-6.64	0	0.55	1	1
O=C(c1cc(O)c(c(c1)OC(=O)c1cc(O)c(c(c1)O)O)O)OC1C(COC(=O)c2cc(O)c(c(c2)OC(=O)c2cc(O)c(c(c2)O)O)O)OC(C(C1OC(=O)c1cc(O)c(c(c1)OC(=O)c1cc(O)c(c(c1)O)O)O)OC(=O)c1cc(O)c(c(c1)OC(=O)c1cc(O)c(c(c1)O)O)O)OC(=O)c1cc(O)c(c(c1)OC(=O)c1cc(O)c(c(c1)O)O)O	C76H52O46	1701.2	122	60	31	46	25	777.98	6.2	1.78	Insoluble	Insoluble	Moderately soluble	Low	No	No	-12.28	3	0.17	3	10
OS(=O)(=O)O	H2O4S	98.08	5	0	0	1	1	82.98	-0.09	0.09	Very soluble	Highly soluble	Soluble	Low	No	No	-6.64	0	0.55	1	1
OCC1OC(Oc2cc(OC)cc(c2C(=O)C=Cc2ccccc2O)O)C(C(C1O)O)O	C22H24O10	448.42	32	12	7	10	6	166.14	1.34	0.67	Soluble	Moderately soluble	Soluble	Low	No	No	-8.08	1	0.55	1	5.23
CCCCCC=CCC=CCCCCCCCC(=O)O	C18H32O2	280.45	20	0	14	2	1	37.3	6.98	5.45	Moderately soluble	Poorly soluble	Moderately soluble	High	Yes	No	-3.05	1	0.56	2	3.1
O=C1CC(=O)NC(=S)N1	C4H4N2O2S	144.15	9	0	0	2	2	90.29	-0.87	-0.51	Very soluble	Very soluble	Soluble	High	No	No	-7.8	0	0.55	1	1.61
[O-][N+](=O)O	HNO3	63.01	4	0	0	1	1	66.05	-0.09	0.09	Very soluble	Highly soluble	Soluble	Low	No	No	-6.64	0	0.55	1	1
OCC(CO)O	C3H8O3	92.09	6	0	2	3	3	60.69	-1.76	-1.09	Highly soluble	Highly soluble	Soluble	High	No	No	-8.11	0	0.55	1	1.31
[O-][N+](=O)c1cc([N+](=O)[O-])c(c(c1)[N+](=O)[O-])O	C6H3N3O7	229.1	16	6	3	7	1	157.69	1.33	-0.82	Soluble	Moderately soluble	Soluble	Low	No	No	-6.75	0	0.55	1	2.24
Cc1c[nH]c(=O)[nH]c1=O	C5H6N2O2	126.11	9	6	0	2	2	65.72	-0.62	0.15	Very soluble	Very soluble	Soluble	High	No	No	-7.51	0	0.55	1	1.48
CC(=O)O	C2H4O2	60.05	4	0	0	2	1	37.3	-0.21	-0.09	Very soluble	Very soluble	Soluble	High	No	No	-6.82	0	0.56	1	1
c1ccc2c(cc1)ccc2	C10H8	128.17	10	10	0	0	0	0	3.2	3.02	Soluble	Soluble	Moderately soluble	Low	Yes	No	-4.81	0	0.55	1	1.77
[O-][N+](=O)O	HNO3	63.01	4	0	0	2	1	66.05	-0.21	-0.09	Very soluble	Very soluble	Soluble	High	No	No	-6.82	0	0.56	1	1
Oc1cccc(c1)O.CC=O	C8H10O3	154.16	11	6	0	3	2	57.53	0.53	0.99	Very soluble	Very soluble	Soluble	High	Yes	No	-6.86	0	0.55	1	1
CC1CCC2(C(C1C)C1=CCC3C(C1(CC2)C)(C)CCC1C3(C)CCC(C1(C)C)O)C(=O)O	C30H48O3	456.7	33	0	1	3	2	57.53	7.34	5.94	Poorly soluble	Poorly soluble	Moderately soluble	Low	No	No	-3.87	1	0.56	2	6.21
CC1=CCCC(=C)C2C(CC1)C(C2)(C)C	C15H24	204.35	15	0	0	0	0	0	4.38	4.24	Soluble	Moderately soluble	Soluble	Low	No	No	-4.44	1	0.55	2	4.51
Oc1ccc(cc1)c1oc2cc(O)cc(c2c(=O)c1OC1OC(COC2OC(C)C(C(C2O)O)O)C(C(C1O)O)O)O	C27H30O15	594.52	42	16	6	15	9	249.2	0.02	-0.73	Soluble	Moderately soluble	Soluble	Low	No	No	-9.91	3	0.17	1	6.48
OOC(=O)c1cccc(c1)Cl	C7H5ClO3	172.57	11	6	2	3	1	46.53	2.36	1.88	Soluble	Soluble	Soluble	High	Yes	No	-5.68	0	0.55	1	1.76
C=CC1C(OC=C2C1CCOC2=O)OC1OC(CO)C(C(C1O)O)O	C16H22O9	358.34	25	0	4	9	4	134.91	-0.92	-0.65	Very soluble	Very soluble	Soluble	Low	No	No	-9.14	0	0.56	1	5.5
C=CC(CCC=C(CCC=C(C)C)C)(O)C	C15H26O	222.37	16	0	7	1	1	20.23	4.83	4.19	Soluble	Moderately soluble	Soluble	High	Yes	No	-4.23	0	0.55	2	3.53
C=CC1C(OC=C2C1(O)CCOC2=O)OC1OC(CO)C(C(C1O)O)O	C16H22O10	374.34	26	0	4	10	5	155.14	-2	-1.3	Very soluble	Very soluble	Soluble	Low	No	No	-10	0	0.11	1	5.56
OCC=C(CCCC(CCCC(CCCC(C)C)C)C)C	C20H40O	296.53	21	0	13	1	1	20.23	8.19	6.22	Moderately soluble	Poorly soluble	Moderately soluble	Low	No	No	-2.29	1	0.55	2	4.3
OCC1OC(OC2OC=C(C3C2C(C)C(C3)O)C(=O)O)C(C(C1O)O)O	C16H24O10	376.36	26	0	4	10	6	166.14	-1.71	-1.48	Very soluble	Very soluble	Soluble	Low	No	No	-9.81	1	0.11	1	5.69
CC(=CCCC=C(CCC=C(CCC=C(C)C)C)C)CCC=C(CCC=C(C)C)C	C30H50	410.72	30	0	15	0	0	0	11.58	9.38	Poorly soluble	Insoluble	Poorly soluble	Low	No	No	-0.58	1	0.55	3	4.73
C=CC1C(OC=C2C1=CCOC2=O)OC1OC(CO)C(C(C1O)O)O	C16H20O9	356.32	25	0	4	9	4	134.91	-1.23	-0.8	Very soluble	Very soluble	Soluble	Low	No	No	-9.35	0	0.56	1	5.55
COc1cc(O)c2c(c1)oc(cc2=O)c1ccccc1	C16H12O4	268.26	20	16	2	4	1	59.67	3.85	2.95	Moderately soluble	Moderately soluble	Moderately soluble	High	Yes	Yes	-5.2	0	0.55	1	3.01
COC1OC(CO)C(C(C1O)O)O	C7H14O6	194.18	13	0	2	6	4	99.38	-2.65	-1.64	Highly soluble	Highly soluble	Soluble	Low	No	No	-9.37	0	0.55	1	4.3
CCCCCCCCCCCCCC(=O)O	C14H28O2	228.37	16	0	12	2	1	37.3	6.11	4.45	Moderately soluble	Poorly soluble	Moderately soluble	High	Yes	No	-3.35	0	0.56	3	2.09
O=CCC1C(C=C)C(OC=C1C(=O)OC)OC1OC(CO)C(C(C1O)O)O	C17H24O10	388.37	27	0	8	10	4	151.98	-1.62	-0.95	Very soluble	Very soluble	Soluble	Low	No	No	-9.82	0	0.11	2	5.77
CCCCC(COC(=O)c1ccccc1C(=O)OCC(CCCC)CC)CC	C24H38O4	390.56	28	6	16	4	0	52.6	7.45	6.17	Poorly soluble	Poorly soluble	Poorly soluble	High	No	No	-3.39	1	0.55	3	4.12
OCC1OC(OC2OC=C(C3C2C(C)OC(C3)O)C(=O)OC)C(C(C1O)O)O	C17H26O11	406.38	28	0	5	11	5	164.37	-1.8	-1.38	Very soluble	Very soluble	Soluble	Low	No	No	-10.06	1	0.11	1	5.8
[O-][n+]1ccc(cc1)C	C6H7NO	109.13	8	6	0	1	0	25.46	-0.88	0.45	Very soluble	Highly soluble	Soluble	High	Yes	No	-7.59	0	0.55	1	1.43
C=CC1C(OC=C2C1=CCOC2=O)OC1OC(CO)C(C(C1O)O)O	C16H20O9	356.32	25	0	4	9	4	134.91	-1.23	-0.8	Very soluble	Very soluble	Soluble	Low	No	No	-9.35	0	0.56	1	5.55
O=CC=Cc1ccc(cc1OC)O	C10H10O3	178.18	13	6	3	3	1	46.53	1.43	1.53	Very soluble	Soluble	Soluble	High	Yes	No	-6.37	0	0.55	1	2.02
CC(=O)OCC1OC(OC2OC=C(C3C2C(C)CC3)C(=O)O)C(C(C1OC(=O)C)OC(=O)C)OC(=O)C	C24H32O13	528.5	37	0	12	13	1	170.19	1.38	1.14	Soluble	Moderately soluble	Soluble	Low	No	Yes	-8.54	2	0.11	2	6.25
COc1ccc(cc1)C=Cc1cc(OC)cc(c1)OC	C17H18O3	270.32	20	12	5	3	0	27.69	4.11	3.7	Moderately soluble	Moderately soluble	Moderately soluble	High	Yes	Yes	-5.03	0	0.55	1	2.4
CCC(C(C)C)CCC(C1CCC2C1(C)CCC1C2CC=C2C1(C)CCC(C2)O)C	C29H50O	414.71	30	0	6	1	1	20.23	9.34	7.19	Poorly soluble	Poorly soluble	Poorly soluble	Low	No	No	-2.2	1	0.55	2	6.3
Oc1ccc(cc1)C=Cc1cc(O)cc(c1)O	C14H12O3	228.24	17	12	2	3	3	60.69	3.13	2.48	Soluble	Moderately soluble	Soluble	High	Yes	No	-5.47	0	0.55	1	2.02
CC1CCC2(C(C1C)C1=CCC3C(C1(CC2)C)(C)CCC1C3(C)CCC(C1(C)C)O)C	C30H50O	426.72	31	0	0	1	1	20.23	9.01	7.05	Poorly soluble	Poorly soluble	Poorly soluble	Low	No	No	-2.51	1	0.55	2	6.17
O=C1CC(=O)NC(=S)N1	C4H4N2O2S	144.15	9	0	0	2	2	90.29	-0.87	-0.51	Very soluble	Very soluble	Soluble	High	No	No	-7.8	0	0.55	1	1.61
OCC12CCC(C2C2C(CC1)(C)C1(C)CCC3C(C1CC2)(C)CCC(C3(C)C)O)C(=C)C	C30H50O2	442.72	32	0	2	2	2	40.46	8.28	6.39	Poorly soluble	Poorly soluble	Poorly soluble	Low	No	No	-3.12	1	0.55	2	5.68
O=C(c1cc(O)c(c(c1)OC(=O)c1cc(O)c(c(c1)O)O)O)OC1C(COC(=O)c2cc(O)c(c(c2)OC(=O)c2cc(O)c(c(c2)O)O)O)OC(C(C1OC(=O)c1cc(O)c(c(c1)OC(=O)c1cc(O)c(c(c1)O)O)O)OC(=O)c1cc(O)c(c(c1)OC(=O)c1cc(O)c(c(c1)O)O)O)OC(=O)c1cc(O)c(c(c1)OC(=O)c1cc(O)c(c(c1)O)O)O.CN(CCC(c1ccccn1)c1ccc(cc1)Cl)C	C92H71ClN2O46	1975.99	141	72	36	48	25	794.11	9.82	3.83	Insoluble	Insoluble	Moderately soluble	Low	No	No	-11.38	3	0.17	3	10
CCCCCCCCCCCCCCCCCCCCCCCCCCCCO	C28H58O	410.76	29	0	26	1	1	20.23	13.61	9.8	Poorly soluble	Insoluble	Insoluble	Low	No	No	0.86	1	0.55	3	3.72
OCC1OC(OC2C(OC(C(C2OC2OCC(C(C2O)O)O)O)C)OC2CC(O)CC3=CCC4C(C23C)CCC2(C4CC3C2C(C)C2(O3)CCC(CO2)C)C)C(C(C1O)O)O	C44H70O17	871.02	61	0	7	17	9	255.91	0.48	-0.1	Moderately soluble	Moderately soluble	Soluble	Low	No	No	-11.27	3	0.17	1	10
CC(C1CCC2(C1C1CCC3C(C1(C)CC2)(C)CCC1C3(C)CCC(C1(C)C)O)C)C	C30H52O	428.73	31	0	1	1	1	20.23	9.94	7.35	Poorly soluble	Insoluble	Poorly soluble	Low	No	No	-1.86	1	0.55	2	5.42
OCC1OC(OCC2OC(OC(c3ccccc3)C#N)C(C(C2O)O)O)C(C(C1O)O)O	C20H27NO11	457.43	32	6	7	12	7	202.32	-2.71	-2.32	Very soluble	Very soluble	Soluble	Low	No	No	-11.01	2	0.17	1	5.41
CCC(C(C)C)CCC(C1CCC2C1(C)CCC1C2CC=C2C1(C)CCC(C2)O)C	C29H50O	414.71	30	0	6	1	1	20.23	9.34	7.19	Poorly soluble	Poorly soluble	Poorly soluble	Low	No	No	-2.2	1	0.55	2	6.3
COc1c(OC)cc(cc1OC)c1cc(=O)c2c(o1)cc(cc2O)O	C18H16O7	344.32	25	16	4	7	2	98.36	3.43	2.52	Moderately soluble	Moderately soluble	Moderately soluble	High	No	Yes	-5.97	0	0.55	0	3.31
Oc1cc2OC(c3ccc(c(c3)O)O)C(Cc2c(c1)O)O	C15H14O6	290.27	21	12	1	6	5	110.38	0.36	0.85	Soluble	Soluble	Soluble	High	No	No	-7.82	0	0.55	0	3.5
CC(=O)O.NCCCCC(C(=O)Nc1ccc(cc1)[N+](=O)[O-])NC(=O)C1CCCN1C(=O)CNS(=O)(=O)c1ccc(cc1)C	C28H38N6O9S	634.7	44	12	16	11	5	242.2	-0.94	0.63	Soluble	Soluble	Poorly soluble	Low	No	No	-10.84	2	0.17	2	4.95
CCC(C(C)C)CCC(C1CCC2C1(C)CCC1C2CC=C2C1(C)CCC(C2)OC1OC(CO)C(C(C1O)O)O)C	C35H60O6	576.85	41	0	9	6	4	99.38	7.74	5.51	Poorly soluble	Poorly soluble	Moderately soluble	Low	No	No	-4.32	1	0.55	3	8.02
COC(=S)NCc1ccc(cc1)OC1OC(C)C(C(C1O)O)O	C15H21NO6S	343.4	23	6	6	6	4	132.5	0.38	0.59	Soluble	Soluble	Soluble	High	No	No	-8.12	0	0.55	0	4.24
CCCCCCCCCCCCCCCCCCCCCCCCCCCCCCCO	C31H64O	452.84	32	0	29	1	1	20.23	15.24	10.86	Insoluble	Insoluble	Insoluble	Low	No	No	1.76	1	0.55	3	4.09
CCC=CCC=CCC=CCCCCCCCC(=O)O	C18H30O2	278.43	20	0	13	2	1	37.3	6.46	5.09	Moderately soluble	Poorly soluble	Soluble	High	Yes	No	-3.41	1	0.56	2	3.03
CCCCCCCCCCCCCCCCCCCCCCCCCCCCCCC	C31H64	436.84	31	0	28	0	0	0	16.41	11.9	Insoluble	Insoluble	Insoluble	Low	No	No	2.69	1	0.55	3	4.06
CCCCCCCCCCCCCCCCCCCCC(=O)O	C21H42O2	326.56	23	0	19	2	1	37.3	9.83	6.98	Poorly soluble	Insoluble	Poorly soluble	Low	No	No	-1.31	1	0.56	2	2.88
CCCCCCCCCCCCCCCC(=O)O	C16H32O2	256.42	18	0	14	2	1	37.3	7.17	5.2	Moderately soluble	Poorly soluble	Moderately soluble	High	Yes	No	-2.77	1	0.56	2	2.31
CCCCCCCCCC(=O)O	C10H20O2	172.26	12	0	8	2	1	37.3	4.09	3	Soluble	Moderately soluble	Soluble	High	Yes	No	-4.45	0	0.56	3	1.67
CCCCCCCCCCCCCCCCCCCC(=O)O	C20H40O2	312.53	22	0	18	2	1	37.3	9.29	6.62	Poorly soluble	Poorly soluble	Poorly soluble	Low	No	No	-1.61	1	0.56	2	2.77
CCCCCCCCC=CCCCCCCCC(=O)O	C18H34O2	282.46	20	0	15	2	1	37.3	7.64	5.71	Moderately soluble	Poorly soluble	Moderately soluble	High	No	No	-2.6	1	0.56	2	3.07
CCCCCCCCCCCCCCCCCCCCCC(=O)O	C22H44O2	340.58	24	0	20	2	1	37.3	10.37	7.4	Poorly soluble	Insoluble	Poorly soluble	Low	No	No	-1.01	1	0.56	2	3
CCC(C(C)C)CCC(C1CCC2C1(C)CCC1C2CC=C2C1(C)CCC(C2)O)C	C29H50O	414.71	30	0	6	1	1	20.23	9.34	7.19	Poorly soluble	Poorly soluble	Poorly soluble	Low	No	No	-2.2	1	0.55	2	6.3
CCCCCCCCC=CCCCCCCCC(=O)O	C18H34O2	282.46	20	0	15	2	1	37.3	7.64	5.71	Moderately soluble	Poorly soluble	Moderately soluble	High	No	No	-2.6	1	0.56	2	3.07
OC1CCC2(C(=CCC3C2CCC2(C3CCC2C(CCC(C(C)C)C)C)C)C1)C	C28H48O	400.68	29	0	5	1	1	20.23	8.8	6.9	Poorly soluble	Poorly soluble	Moderately soluble	Low	No	No	-2.5	1	0.55	2	6.17
CCCCCC=CCC=CCCCCCCCC(=O)O	C18H32O2	280.45	20	0	14	2	1	37.3	6.98	5.45	Moderately soluble	Poorly soluble	Moderately soluble	High	Yes	No	-3.05	1	0.56	2	3.1
CCCCCCCCCCCCCCCC(=O)O	C16H32O2	256.42	18	0	14	2	1	37.3	7.17	5.2	Moderately soluble	Poorly soluble	Moderately soluble	High	Yes	No	-2.77	1	0.56	2	2.31
Oc1ccc(cc1)c1oc2cc(OC3OC(C)C(C(C3O)O)O)cc(c2c(=O)c1OC1OC(COC2OC(C)C(C(C2O)O)O)C(C(C1O)O)O)O	C33H40O19	740.66	52	16	8	19	11	308.12	-1.28	-1.82	Soluble	Moderately soluble	Soluble	Low	No	No	-11.73	3	0.17	2	7.6
CCCCCCCCCCCCCCCCCC(=O)NN	C18H38N2O	298.51	21	0	17	2	2	55.12	6.42	5.1	Moderately soluble	Poorly soluble	Poorly soluble	High	Yes	No	-3.56	1	0.55	2	2.78
Oc1cc(O)c2c(c1)oc(c(c2=O)OC1OC(COC2OC(C)C(C(C2O)O)O)C(C(C1O)O)O)c1ccc(c(c1)O)O	C27H30O16	610.52	43	16	6	16	10	269.43	-0.33	-1.12	Soluble	Moderately soluble	Soluble	Low	No	No	-10.26	3	0.17	1	6.52
OCC1OC(Oc2ccccc2c2cc(=O)c3c(o2)cc(cc3O)OC)C(C(C1O)O)O	C22H22O10	446.4	32	16	5	10	5	159.05	2.14	0.93	Soluble	Moderately soluble	Soluble	Low	No	No	-7.5	0	0.55	1	5.33
OC1Cc2ccccc2OC1c1ccccc1	C15H14O2	226.27	17	12	1	2	1	29.46	2.84	2.66	Soluble	Soluble	Moderately soluble	High	Yes	Yes	-5.66	0	0.55	1	3.16
CCCCCCCCCCCCCCCCCCCCCC(=O)O	C22H44O2	340.58	24	0	20	2	1	37.3	10.37	7.4	Poorly soluble	Insoluble	Poorly soluble	Low	No	No	-1.01	1	0.56	2	3
Oc1cc(O)c2c(c1)oc(c(c2=O)OC1OC(COC2OC(C)C(C(C2O)O)O)C(C(C1O)O)O)c1ccc(c(c1)O)O	C27H30O16	610.52	43	16	6	16	10	269.43	-0.33	-1.12	Soluble	Moderately soluble	Soluble	Low	No	No	-10.26	3	0.17	1	6.52
CCCCCCCCCCCCCCCCCCCC(=O)O	C20H40O2	312.53	22	0	18	2	1	37.3	9.29	6.62	Poorly soluble	Poorly soluble	Poorly soluble	Low	No	No	-1.61	1	0.56	2	2.77
CC(=O)OC1C(OC(C(C1=O)O)C)OC1CC2(C(C1C(C(=O)C=CC(O)(C)C)(O)C)(C)CC(=O)C1(C2CC=C2C1CC(C(=O)C2(C)C)O)C)C	C38H54O12	702.83	50	0	8	12	4	193.96	1.42	2.18	Moderately soluble	Moderately soluble	Soluble	Low	No	No	-9.58	2	0.17	2	7.95
OCC1OC(O)C(C(C1O)O)O	C6H12O6	180.16	12	0	1	6	5	110.38	-3.24	-2.26	Highly soluble	Highly soluble	Soluble	Low	No	No	-9.7	0	0.55	1	4.08
COc1ccc(cc1O)C1CC(=O)c2c(O1)cc(cc2O)OC1OC(COC2OC(C)C(C(C2O)O)O)C(C(C1O)O)O	C28H34O15	610.56	43	12	7	15	8	234.29	-0.14	-0.72	Soluble	Moderately soluble	Soluble	Low	No	No	-10.12	3	0.17	1	6.34
O=C1C(N)N=C(c2c(N1C)cccc2)c1ccccc1	C16H15N3O	265.31	20	12	1	3	1	58.69	1.31	1.83	Soluble	Soluble	Moderately soluble	High	Yes	No	-6.99	0	0.55	0	3.56
Oc1ccc2c(c1)OC(C(C2=O)O)c1cc(O)c(c(c1)O)O	C15H12O7	304.25	22	12	1	7	5	127.45	0.51	0.44	Soluble	Soluble	Soluble	High	No	No	-7.79	0	0.55	0	3.49
CCCCCCCCCCCCCCCCCCCCCCCCCCCCCCC(=O)CCCC	C35H70O	506.93	36	0	32	1	0	17.07	16.83	12.19	Insoluble	Insoluble	Insoluble	Low	No	No	2.56	2	0.17	3	4.57
O=C(OC1CC(O)(CC(C1O)O)C(=O)O)C=Cc1ccc(c(c1)O)O	C16H18O9	354.31	25	6	5	9	6	164.75	-0.42	-0.38	Very soluble	Soluble	Soluble	Low	No	No	-8.76	1	0.11	1	4.16
OCC1OC(O)C(C(C1O)O)O	C6H12O6	180.16	12	0	1	6	5	110.38	-3.24	-2.26	Highly soluble	Highly soluble	Soluble	Low	No	No	-9.7	0	0.55	1	4.08
OC(=O)C=Cc1ccc(c(c1)O)O	C9H8O4	180.16	13	6	2	4	3	77.76	1.15	0.93	Very soluble	Soluble	Soluble	High	No	No	-6.58	0	0.56	1	1.81
OC1C(O)C(O)C(C(C1O)O)O	C6H12O6	180.16	12	0	0	6	6	121.38	-3.71	-2.67	Highly soluble	Highly soluble	Soluble	Low	No	No	-10.03	1	0.55	1	3.53
CCCCCC=CCC=CCCCCCCCC(=O)O	C18H32O2	280.45	20	0	14	2	1	37.3	6.98	5.45	Moderately soluble	Poorly soluble	Moderately soluble	High	Yes	No	-3.05	1	0.56	2	3.1
CO	CH4O	32.04	2	0	0	1	1	20.23	-0.46	-0.28	Highly soluble	Highly soluble	Soluble	Low	No	No	-6.82	0	0.55	1	1
COC(=O)C(=CC)C	C6H10O2	114.14	8	0	2	2	0	26.3	1.31	1.28	Very soluble	Very soluble	Soluble	High	Yes	No	-6.07	0	0.55	1	1.57
CCCCOCCOCCOCc1cc2OCOc2cc1CCC	C19H30O5	338.44	24	6	13	5	0	46.15	4.75	4.01	Moderately soluble	Moderately soluble	Poorly soluble	High	Yes	Yes	-4.99	0	0.55	2	3.51
OC(=O)c1ccccc1C(=O)O	C8H6O4	166.13	12	6	2	4	2	74.6	0.73	0.84	Very soluble	Very soluble	Soluble	High	No	No	-6.8	0	0.56	1	1
CCN(C=O)CC	C5H11NO	101.15	7	0	3	1	0	20.31	0.47	0.72	Very soluble	Very soluble	Soluble	High	No	No	-6.58	0	0.55	1	1
CCCCCCCOC(=O)CCCCCCC(=O)OCCCCCCC	C22H42O4	370.57	26	0	21	4	0	52.6	7.42	6.26	Moderately soluble	Poorly soluble	Poorly soluble	High	No	No	-3.29	1	0.55	3	3.28
(OC(C1N)OC2C(CC(C(C2OC3C(C(C(O3)CO)OC4C(C(C(C(O4)CN)O)O)N)O)O)NC(=O)C5(CC5N)O)N)CNCCO			0	0	0	0	10	6	0	0.02	0.62	Soluble	Soluble	Soluble	Low	No	No	-9.41	2	0.17	1	6.61
